# Supplementary material for: Exploratory Insights on Epidemiology, Genomic Features and Pangenome Analysis of NDM-1-Positive Carbapenem-Resistant Acinetobacter baumannii Isolates from Costa Rica
Source: Antibiotics (Basel). 2026 Apr 12;15(4):393. doi: 10.3390/antibiotics15040393 (PMC13113379; doi:10.3390/antibiotics15040393)
Supplement: Supplementary file 1 [file antibiotics-15-00393-s001.zip]

Archive with 2 entries (2 files):
- Supplementary material - Table S1.xlsx
- Supplementary material - Table S2.xlsx
