# Supplementary material for: Exploratory Insights on Epidemiology, Genomic Features and Pangenome Analysis of NDM-1-Positive Carbapenem-Resistant Acinetobacter baumannii Isolates from Costa Rica
Source: Antibiotics (Basel). 2026 Apr 12;15(4):393. doi: 10.3390/antibiotics15040393 (PMC13113379; doi:10.3390/antibiotics15040393)
Supplement: Supplementary file 1 [file antibiotics-15-00393-s001.zip › Supplementary material - Table S1.xlsx]

## Sheet: Hoja 1 - mlst-pubmlst-Pasteur
Genome Name	Version	ST.Pasteur	Pas_cpn60	Pas_fusA	Pas_gltA	Pas_pyrG	Pas_recA	Pas_rplB	Pas_rpoB
iPAT_15-unicycler	2024-09-03-abaumannii_2	150	39	2	2	2	4	27	4
iPAT_72-unicycler	2024-09-03-abaumannii_2	250	50	3	6	1	3	4	4
SAMN06117784	2024-09-03-abaumannii_2	250	50	3	6	1	3	4	4
GCA_040536855.1_ASM4053685v1_genomic	2024-09-03-abaumannii_2	2	2	2	2	2	2	2	2
GCA_004101725.1_ASM410172v1_genomic	2024-09-03-abaumannii_2	2	2	2	2	2	2	2	2
GCA_048635235.1_ASM4863523v1_genomic	2024-09-03-abaumannii_2	2	2	2	2	2	2	2	2
GCA_042147245.1_Rp376_genomic	2024-09-03-abaumannii_2	1	1	1	1	1	5	1	1
GCA_043044125.1_ASM4304412v1_genomic	2024-09-03-abaumannii_2	719	3	2	2	2	3	2	4
GCA_030585345.1_ASM3058534v1_genomic	2024-09-03-abaumannii_2	406	1	1	1	2	65	1	5
GCA_048069565.1_ASM4806956v1_genomic	2024-09-03-abaumannii_2	2	2	2	2	2	2	2	2
GCA_021764725.1_ASM2176472v1_genomic	2024-09-03-abaumannii_2	2	2	2	2	2	2	2	2
GCA_024271825.1_ASM2427182v1_genomic	2024-09-03-abaumannii_2	162	3	2	2	2	2	4	8
GCA_003264255.1_ASM326425v1_genomic	2024-09-03-abaumannii_2	2	2	2	2	2	2	2	2
GCA_038442235.1_CIRI-F19-10-CH8_genomic	2024-09-03-abaumannii_2	25	3	3	2	4	7	2	4
GCA_025854135.1_ASM2585413v1_genomic	2024-09-03-abaumannii_2	499	5	2	39	2	3	1	5
GCA_011067065.1_ASM1106706v1_genomic	2024-09-03-abaumannii_2	2	2	2	2	2	2	2	2
GCA_025916215.1_ASM2591621v1_genomic	2024-09-03-abaumannii_2	2	2	2	2	2	2	2	2
GCA_003522665.1_ASM352266v1_genomic	2024-09-03-abaumannii_2	422	26	72	2	2	29	4	5
GCA_043051495.1_ASM4305149v1_genomic	2024-09-03-abaumannii_2	2	2	2	2	2	2	2	2
GCA_024134645.1_ASM2413464v1_genomic	2024-09-03-abaumannii_2	437	3	2	2	2	30	4	28
GCA_019997865.1_ASM1999786v1_genomic	2024-09-03-abaumannii_2	132	3	5	5	1	7	1	4
GCA_028464025.1_ASM2846402v1_genomic	2024-09-03-abaumannii_2	2	2	2	2	2	2	2	2
GCA_001887305.1_ASM188730v1_genomic	2024-09-03-abaumannii_2	2	2	2	2	2	2	2	2
GCA_001806385.1_ASM180638v1_genomic	2024-09-03-abaumannii_2	2	2	2	2	2	2	2	2
GCA_029713845.1_ASM2971384v1_genomic	2024-09-03-abaumannii_2	1579	2	229	2	2	2	2	2
GCA_043042805.1_ASM4304280v1_genomic	2024-09-03-abaumannii_2	1	1	1	1	1	5	1	1
GCA_029714085.1_ASM2971408v1_genomic	2024-09-03-abaumannii_2	2	2	2	2	2	2	2	2
GCA_012931605.1_ASM1293160v1_genomic	2024-09-03-abaumannii_2	1472	3	1	5	26	13	2	3
GCA_017098245.2_ASM1709824v2_genomic	2024-09-03-abaumannii_2	2	2	2	2	2	2	2	2
GCA_042146535.1_Lv648_genomic	2024-09-03-abaumannii_2	229	3	3	51	2	28	1	3
GCA_040529275.1_ASM4052927v1_genomic	2024-09-03-abaumannii_2	2	2	2	2	2	2	2	2
GCA_038442425.1_CIRI-F16-05_genomic	2024-09-03-abaumannii_2	25	3	3	2	4	7	2	4
GCA_001806445.1_ASM180644v1_genomic	2024-09-03-abaumannii_2	2	2	2	2	2	2	2	2
GCA_001573105.1_ASM157310v1_genomic	2024-09-03-abaumannii_2	215	27	2	7	2	2	1	2
GCA_024134685.1_ASM2413468v1_genomic	2024-09-03-abaumannii_2	2	2	2	2	2	2	2	2
GCA_020520385.1_ASM2052038v1_genomic	2024-09-03-abaumannii_2	2	2	2	2	2	2	2	2
GCA_029774275.1_ASM2977427v1_genomic	2024-09-03-abaumannii_2	724	2	2	2	2	2	2	5
GCA_023981045.1_ASM2398104v1_genomic	2024-09-03-abaumannii_2	256	1	3	10	1	2	4	4
GCA_049177225.1_ASM4917722v1_genomic	2024-09-03-abaumannii_2	2276	3	2	2	34	5	1	14
GCA_022460295.1_ASM2246029v1_genomic	2024-09-03-abaumannii_2	78	25	3	6	2	28	1	29
GCA_023361815.1_ASM2336181v1_genomic	2024-09-03-abaumannii_2	2	2	2	2	2	2	2	2
GCA_037039585.1_ASM3703958v1_genomic	2024-09-03-abaumannii_2	2	2	2	2	2	2	2	2
GCA_002947845.1_ASM294784v1_genomic	2024-09-03-abaumannii_2	79	26	2	2	2	29	4	5
GCA_003288775.1_ASM328877v1_genomic	2024-09-03-abaumannii_2	2	2	2	2	2	2	2	2
GCA_038998165.1_ASM3899816v1_genomic	2024-09-03-abaumannii_2	2	2	2	2	2	2	2	2
GCA_035753605.1_ASM3575360v1_genomic	2024-09-03-abaumannii_2	187	2	2	2	2	2	2	43
GCA_017724155.1_ASM1772415v1_genomic	2024-09-03-abaumannii_2	622	3	12	11	2	14	4	14
GCA_039780165.1_ASM3978016v1_genomic	2024-09-03-abaumannii_2	1	1	1	1	1	5	1	1
GCA_016350005.1_ASM1635000v1_genomic	2024-09-03-abaumannii_2	2	2	2	2	2	2	2	2
GCA_047772295.1_ASM4777229v1_genomic	2024-09-03-abaumannii_2	15	6	6	8	2	3	5	4
GCA_035754475.1_ASM3575447v1_genomic	2024-09-03-abaumannii_2	2	2	2	2	2	2	2	2
GCA_017753625.1_ASM1775362v1_genomic	2024-09-03-abaumannii_2	1554	3	3	2	79	3	4	4
GCA_001578145.1_ASM157814v1_genomic	2024-09-03-abaumannii_2	23	1	3	10	1	4	4	4
GCA_041154795.1_ASM4115479v1_genomic	2024-09-03-abaumannii_2	2	2	2	2	2	2	2	2
GCA_029713965.1_ASM2971396v1_genomic	2024-09-03-abaumannii_2	570	2	2	2	2	2	2	4
GCA_041014305.2_ASM4101430v1_genomic	2024-09-03-abaumannii_2	85	5	2	4	1	3	3	4
GCA_024205265.1_ASM2420526v1_genomic	2024-09-03-abaumannii_2	164	40	3	7	2	40	4	4
GCA_025854215.1_ASM2585421v1_genomic	2024-09-03-abaumannii_2	499	5	2	39	2	3	1	5
GCA_014322245.1_ASM1432224v1_genomic	2024-09-03-abaumannii_2	138	3	3	7	26	7	1	4
GCA_018135585.1_ASM1813558v1_genomic	2024-09-03-abaumannii_2	221	3	1	2	1	18	1	48
GCA_017096385.2_ASM1709638v2_genomic	2024-09-03-abaumannii_2	2	2	2	2	2	2	2	2
GCA_001806365.1_ASM180636v1_genomic	2024-09-03-abaumannii_2	2	2	2	2	2	2	2	2
GCA_025854035.1_ASM2585403v1_genomic	2024-09-03-abaumannii_2	16	7	7	2	2	8	4	4
GCA_021725415.1_ASM2172541v1_genomic	2024-09-03-abaumannii_2	2	2	2	2	2	2	2	2
GCA_022461025.2_ASM2246102v2_genomic	2024-09-03-abaumannii_2	2	2	2	2	2	2	2	2
GCA_023361055.1_ASM2336105v1_genomic	2024-09-03-abaumannii_2	2	2	2	2	2	2	2	2
GCA_012934905.1_ASM1293490v1_genomic	2024-09-03-abaumannii_2	25	3	3	2	4	7	2	4
GCA_015910475.1_ASM1591047v1_genomic	2024-09-03-abaumannii_2	438	3	2	2	7	9	4	5
GCA_041154835.1_ASM4115483v1_genomic	2024-09-03-abaumannii_2	10	1	3	2	1	4	4	4
GCA_020810655.1_ASM2081065v1_genomic	2024-09-03-abaumannii_2	729	3	3	2	2	3	1	4
GCA_025258845.1_ASM2525884v1_genomic	2024-09-03-abaumannii_2	422	26	72	2	2	29	4	5
GCA_003181015.1_ASM318101v1_genomic	2024-09-03-abaumannii_2	2	2	2	2	2	2	2	2
GCA_030168285.1_ASM3016828v1_genomic	2024-09-03-abaumannii_2	2	2	2	2	2	2	2	2
GCA_019356075.1_ASM1935607v1_genomic	2024-09-03-abaumannii_2	2	2	2	2	2	2	2	2
GCA_028201695.1_ASM2820169v1_genomic	2024-09-03-abaumannii_2	2	2	2	2	2	2	2	2
GCA_029774355.1_ASM2977435v1_genomic	2024-09-03-abaumannii_2	724	2	2	2	2	2	2	5
GCA_038441225.1_ASM3844122v1_genomic	2024-09-03-abaumannii_2	2	2	2	2	2	2	2	2
GCA_023362115.1_ASM2336211v1_genomic	2024-09-03-abaumannii_2	2	2	2	2	2	2	2	2
GCA_023517235.1_ASM2351723v1_genomic	2024-09-03-abaumannii_2	46	5	12	11	2	14	9	14
GCA_023361155.1_ASM2336115v1_genomic	2024-09-03-abaumannii_2	2	2	2	2	2	2	2	2
GCA_024126275.1_ASM2412627v1_genomic	2024-09-03-abaumannii_2	2	2	2	2	2	2	2	2
GCA_025449175.1_ASM2544917v1_genomic	2024-09-03-abaumannii_2	2	2	2	2	2	2	2	2
GCA_001514375.1_ASM151437v1_genomic	2024-09-03-abaumannii_2	2	2	2	2	2	2	2	2
GCA_028201495.1_ASM2820149v1_genomic	2024-09-03-abaumannii_2	1	1	1	1	1	5	1	1
GCA_000015425.1_ASM1542v1_genomic	2024-09-03-abaumannii_2	437	3	2	2	2	30	4	28
GCA_048067285.1_ASM4806728v1_genomic	2024-09-03-abaumannii_2	2	2	2	2	2	2	2	2
GCA_014169655.1_ASM1416965v1_genomic	2024-09-03-abaumannii_2	1548	3	2	2	2	3	1	4
GCA_036870965.1_ASM3687096v1_genomic	2024-09-03-abaumannii_2	2	2	2	2	2	2	2	2
GCA_016127515.1_ASM1612751v1_genomic	2024-09-03-abaumannii_2	1	1	1	1	1	5	1	1
GCA_001077555.2_ASM107755v2_genomic	2024-09-03-abaumannii_2	1545	3	1	7	5	3	1	4
GCA_033190015.1_ASM3319001v1_genomic	2024-09-03-abaumannii_2	2247	25	3	7	2	5	4	5
GCA_030585225.1_ASM3058522v1_genomic	2024-09-03-abaumannii_2	2	2	2	2	2	2	2	2
GCA_013377175.1_ASM1337717v1_genomic	2024-09-03-abaumannii_2	108	35	1	11	7	9	25	2
GCA_027943685.1_ASM2794368v1_genomic	2024-09-03-abaumannii_2	2	2	2	2	2	2	2	2
GCA_022468355.1_ASM2246835v1_genomic	2024-09-03-abaumannii_2	2	2	2	2	2	2	2	2
GCA_002116925.1_ASM211692v1_genomic	2024-09-03-abaumannii_2	52	3	2	2	7	9	1	5
GCA_017096325.2_ASM1709632v2_genomic	2024-09-03-abaumannii_2	2	2	2	2	2	2	2	2
GCA_039566025.1_ASM3956602v1_genomic	2024-09-03-abaumannii_2	2	2	2	2	2	2	2	2
GCA_029674845.1_ASM2967484v1_genomic	2024-09-03-abaumannii_2	331	3	2	2	2	7	2	5
GCA_048634375.1_ASM4863437v1_genomic	2024-09-03-abaumannii_2	2	2	2	2	2	2	2	2
GCA_014705825.1_ASM1470582v1_genomic	2024-09-03-abaumannii_2	2	2	2	2	2	2	2	2
GCA_000814345.1_ASM81434v1_genomic	2024-09-03-abaumannii_2	464	5	2	4	1	3	4	4
GCA_038995905.1_ASM3899590v1_genomic	2024-09-03-abaumannii_2	2	2	2	2	2	2	2	2
GCA_019331655.1_ASM1933165v1_genomic	2024-09-03-abaumannii_2	52	3	2	2	7	9	1	5
GCA_022460575.1_ASM2246057v1_genomic	2024-09-03-abaumannii_2	2	2	2	2	2	2	2	2
GCA_036601155.1_AB5075_UoB_1.0_genomic	2024-09-03-abaumannii_2	1	1	1	1	1	5	1	1
GCA_029748815.1_ASM2974881v1_genomic	2024-09-03-abaumannii_2	2	2	2	2	2	2	2	2
GCA_023054035.2_ASM2305403v2_genomic	2024-09-03-abaumannii_2	78	25	3	6	2	28	1	29
GCA_003948455.2_ASM394845v2_genomic	2024-09-03-abaumannii_2	2	2	2	2	2	2	2	2
GCA_045278635.1_ASM4527863v1_genomic	2024-09-03-abaumannii_2	2	2	2	2	2	2	2	2
GCA_029931545.1_ASM2993154v1_genomic	2024-09-03-abaumannii_2	282	3	3	2	6	52	2	14
GCA_045278675.1_ASM4527867v1_genomic	2024-09-03-abaumannii_2	2	2	2	2	2	2	2	2
GCA_037429075.2_2024CK-00278_genomic	2024-09-03-abaumannii_2	78	25	3	6	2	28	1	29
GCA_025402975.1_ASM2540297v1_genomic	2024-09-03-abaumannii_2	2	2	2	2	2	2	2	2
GCA_024749505.1_ASM2474950v1_genomic	2024-09-03-abaumannii_2	58	13	4	2	2	7	1	2
GCA_048067305.1_ASM4806730v1_genomic	2024-09-03-abaumannii_2	2	2	2	2	2	2	2	2
GCA_008931365.1_ASM893136v1_genomic	2024-09-03-abaumannii_2	1547	13	3	7	3	7	1	16
GCA_039779435.1_ASM3977943v1_genomic	2024-09-03-abaumannii_2	1	1	1	1	1	5	1	1
GCA_002902885.1_ASM290288v1_genomic	2024-09-03-abaumannii_2	1543	3	4	2	2	7	1	4
GCA_045678795.1_ASM4567879v1_genomic	2024-09-03-abaumannii_2	2	2	2	2	2	2	2	2
GCA_002082845.1_ASM208284v1_genomic	2024-09-03-abaumannii_2	187	2	2	2	2	2	2	43
GCA_003948085.2_ASM394808v2_genomic	2024-09-03-abaumannii_2	78	25	3	6	2	28	1	29
GCA_042141315.1_Hv781_genomic	2024-09-03-abaumannii_2	499	5	2	39	2	3	1	5
GCA_022107375.2_ASM2210737v2_genomic	2024-09-03-abaumannii_2	499	5	2	39	2	3	1	5
GCA_003812485.1_ASM381248v1_genomic	2024-09-03-abaumannii_2	79	26	2	2	2	29	4	5
GCA_002843665.1_ASM284366v1_genomic	2024-09-03-abaumannii_2	2	2	2	2	2	2	2	2
GCA_029713905.1_ASM2971390v1_genomic	2024-09-03-abaumannii_2	1579	2	229	2	2	2	2	2
GCA_036602705.1_AB5075_UoB_gtr52_SAba13_1.0_genomic	2024-09-03-abaumannii_2	1	1	1	1	1	5	1	1
GCA_040956925.1_ASM4095692v1_genomic	2024-09-03-abaumannii_2	2	2	2	2	2	2	2	2
GCA_049177255.1_ASM4917725v1_genomic	2024-09-03-abaumannii_2	1422	3	3	2	5	29	1	4
GCA_025258765.1_ASM2525876v1_genomic	2024-09-03-abaumannii_2	422	26	72	2	2	29	4	5
GCA_040822125.1_ASM4082212v1_genomic	2024-09-03-abaumannii_2	10	1	3	2	1	4	4	4
GCA_023361275.1_ASM2336127v1_genomic	2024-09-03-abaumannii_2	2	2	2	2	2	2	2	2
GCA_029674685.1_ASM2967468v1_genomic	2024-09-03-abaumannii_2	2	2	2	2	2	2	2	2
GCA_022468565.1_ASM2246856v1_genomic	2024-09-03-abaumannii_2	2	2	2	2	2	2	2	2
GCA_046097205.1_HUMC1_Hybrid_Assembly_genomic	2024-09-03-abaumannii_2	2	2	2	2	2	2	2	2
GCA_023361095.1_ASM2336109v1_genomic	2024-09-03-abaumannii_2	2	2	2	2	2	2	2	2
GCA_041154865.1_ASM4115486v1_genomic	2024-09-03-abaumannii_2	de4081092e573671736267290d863adbec880f67	3	3	2	4	7	2
GCA_025369955.1_ASM2536995v1_genomic	2024-09-03-abaumannii_2	422	26	72	2	2	29	4	5
GCA_009833005.1_ASM983300v1_genomic	2024-09-03-abaumannii_2	825	3	2	2	2	7	4	4
GCA_024505625.1_ASM2450562v1_genomic	2024-09-03-abaumannii_2	5b0ae9378e7c512a15b20b67fbdbf8bad092b11c	87f11011836567e117ad512f31b260f36a2a762d	2	2	2	3	4	4
GCA_022468835.2_ASM2246883v2_genomic	2024-09-03-abaumannii_2	636	2	1	2	2	2	1	1
GCA_023362175.1_ASM2336217v1_genomic	2024-09-03-abaumannii_2	2	2	2	2	2	2	2	2
GCA_043006125.1_ASM4300612v1_genomic	2024-09-03-abaumannii_2	2	2	2	2	2	2	2	2
GCA_029713865.1_ASM2971386v1_genomic	2024-09-03-abaumannii_2	2	2	2	2	2	2	2	2
GCA_034422775.1_ASM3442277v1_genomic	2024-09-03-abaumannii_2	1	1	1	1	1	5	1	1
GCA_001806405.1_ASM180640v1_genomic	2024-09-03-abaumannii_2	2	2	2	2	2	2	2	2
GCA_029459755.1_ASM2945975v1_genomic	2024-09-03-abaumannii_2	172	1	16	2	6	18	4	4
GCA_003591615.1_ASM359161v1_genomic	2024-09-03-abaumannii_2	922	2	2	2	75	2	2	2
GCA_002082745.1_ASM208274v1_genomic	2024-09-03-abaumannii_2	2	2	2	2	2	2	2	2
GCA_012931665.1_ASM1293166v1_genomic	2024-09-03-abaumannii_2	107	34	35	37	1	5	6	36
GCA_008632635.1_ASM863263v1_genomic	2024-09-03-abaumannii_2	46	5	12	11	2	14	9	14
GCA_025853935.1_ASM2585393v1_genomic	2024-09-03-abaumannii_2	499	5	2	39	2	3	1	5
GCA_025258785.1_ASM2525878v1_genomic	2024-09-03-abaumannii_2	422	26	72	2	2	29	4	5
GCA_012931645.1_ASM1293164v1_genomic	2024-09-03-abaumannii_2	103	7	3	2	1	7	1	4
GCA_008033255.2_ASM803325v2_genomic	2024-09-03-abaumannii_2	2	2	2	2	2	2	2	2
GCA_043050845.1_ASM4305084v1_genomic	2024-09-03-abaumannii_2	990	3	2	2	2	3	2	2
GCA_023517175.1_ASM2351717v1_genomic	2024-09-03-abaumannii_2	2	2	2	2	2	2	2	2
GCA_001896005.1_ASM189600v1_genomic	2024-09-03-abaumannii_2	79	26	2	2	2	29	4	5
GCA_038992355.1_ASM3899235v1_genomic	2024-09-03-abaumannii_2	2	2	2	2	2	2	2	2
GCA_022468075.1_ASM2246807v1_genomic	2024-09-03-abaumannii_2	2	2	2	2	2	2	2	2
GCA_048750975.1_ACI_genomic	2024-09-03-abaumannii_2	cc51cd63362456327364d9da64b5c67bef47d3c6	1	16	2	aec0273f44a0964cad15992ab991b30bc9cc7bea	18	4	4
GCA_028583505.1_ASM2858350v1_genomic	2024-09-03-abaumannii_2	1	1	1	1	1	5	1	1
GCA_029223565.1_ASM2922356v1_genomic	2024-09-03-abaumannii_2	46	5	12	11	2	14	9	14
GCA_043052145.1_ASM4305214v1_genomic	2024-09-03-abaumannii_2	108	35	1	11	7	9	25	2
GCA_017742855.1_ASM1774285v1_genomic	2024-09-03-abaumannii_2	622	3	12	11	2	14	4	14
GCA_042478285.1_ASM4247828v1_genomic	2024-09-03-abaumannii_2	150	39	2	2	2	4	27	4
GCA_047223335.1_ASM4722333v1_genomic	2024-09-03-abaumannii_2	2	2	2	2	2	2	2	2
GCA_022468195.1_ASM2246819v1_genomic	2024-09-03-abaumannii_2	2	2	2	2	2	2	2	2
GCA_009035845.1_ASM903584v1_genomic	2024-09-03-abaumannii_2	52	3	2	2	7	9	1	5
GCA_000939415.2_HGAP_assembly_of_Acinetobacter_baumannii_ORAB01_genomic	2024-09-03-abaumannii_2	2	2	2	2	2	2	2	2
GCA_008630895.1_ASM863089v1_genomic	2024-09-03-abaumannii_2	437	3	2	2	2	30	4	28
GCA_025853975.1_ASM2585397v1_genomic	2024-09-03-abaumannii_2	11fbb15b815c8135369dcef0912c42ac7353866a	f7d74a8413eb018dbae917caa1ca6715cb6cc069	2	39	2	3	1	5
GCA_003010655.1_ASM301065v1_genomic	2024-09-03-abaumannii_2	2	2	2	2	2	2	2	2
GCA_024749485.1_ASM2474948v1_genomic	2024-09-03-abaumannii_2	1	1	1	1	1	5	1	1
GCA_024730805.1_ASM2473080v1_genomic	2024-09-03-abaumannii_2	2	2	2	2	2	2	2	2
GCA_045278855.1_ASM4527885v1_genomic	2024-09-03-abaumannii_2	2	2	2	2	2	2	2	2
GCA_003522705.1_ASM352270v1_genomic	2024-09-03-abaumannii_2	10	1	3	2	1	4	4	4
GCA_022459055.1_ASM2245905v1_genomic	2024-09-03-abaumannii_2	2	2	2	2	2	2	2	2
GCA_013394285.1_ASM1339428v1_genomic	2024-09-03-abaumannii_2	16	7	7	2	2	8	4	4
GCA_022468295.1_ASM2246829v1_genomic	2024-09-03-abaumannii_2	2	2	2	2	2	2	2	2
GCA_022459415.1_ASM2245941v1_genomic	2024-09-03-abaumannii_2	1	1	1	1	1	5	1	1
GCA_022467805.1_ASM2246780v1_genomic	2024-09-03-abaumannii_2	2	2	2	2	2	2	2	2
GCA_020520345.1_ASM2052034v1_genomic	2024-09-03-abaumannii_2	2	2	2	2	2	2	2	2
GCA_023361255.1_ASM2336125v1_genomic	2024-09-03-abaumannii_2	2	2	2	2	2	2	2	2
GCA_024126255.1_ASM2412625v1_genomic	2024-09-03-abaumannii_2	2	2	2	2	2	2	2	2
GCA_014705865.1_ASM1470586v1_genomic	2024-09-03-abaumannii_2	2	2	2	2	2	2	2	2
GCA_964290795.1_23S01404-6_genomic	2024-09-03-abaumannii_2	cf1abb9c4ad48b124712c1e1e1d994ce95667a30	3	3	6	2	102	4	4
GCA_023361175.1_ASM2336117v1_genomic	2024-09-03-abaumannii_2	2	2	2	2	2	2	2	2
GCA_029774335.1_ASM2977433v1_genomic	2024-09-03-abaumannii_2	724	2	2	2	2	2	2	5
GCA_022459135.1_ASM2245913v1_genomic	2024-09-03-abaumannii_2	2	2	2	2	2	2	2	2
GCA_023517695.1_ASM2351769v1_genomic	2024-09-03-abaumannii_2	2	2	2	2	2	2	2	2
GCA_014705805.1_ASM1470580v1_genomic	2024-09-03-abaumannii_2	2	2	2	2	2	2	2	2
GCA_022916135.2_ASM2291613v2_genomic	2024-09-03-abaumannii_2	78	25	3	6	2	28	1	29
GCA_038442265.1_CIRI-F19-10-CH6_genomic	2024-09-03-abaumannii_2	25	3	3	2	4	7	2	4
GCA_002762115.1_ASM276211v1_genomic	2024-09-03-abaumannii_2	2	2	2	2	2	2	2	2
GCA_047226455.1_ASM4722645v1_genomic	2024-09-03-abaumannii_2	164	40	3	7	2	40	4	4
GCA_000419405.1_ASM41940v1_genomic	2024-09-03-abaumannii_2	23	1	3	10	1	4	4	4
GCA_040822385.1_ASM4082238v1_genomic	2024-09-03-abaumannii_2	575	1	3	2	1	4	4	92
GCA_001077965.2_ASM107796v2_genomic	2024-09-03-abaumannii_2	1549	246	3	5	26	6	2	3
GCA_029713785.1_ASM2971378v1_genomic	2024-09-03-abaumannii_2	570	2	2	2	2	2	2	4
GCA_027992645.4_ASM2799264v4_genomic	2024-09-03-abaumannii_2	2	2	2	2	2	2	2	2
GCA_002082705.1_ASM208270v1_genomic	2024-09-03-abaumannii_2	2	2	2	2	2	2	2	2
GCA_033181805.1_ASM3318180v1_genomic	2024-09-03-abaumannii_2	2	2	2	2	2	2	2	2
GCA_023517735.1_ASM2351773v1_genomic	2024-09-03-abaumannii_2	2	2	2	2	2	2	2	2
GCA_030585385.1_ASM3058538v1_genomic	2024-09-03-abaumannii_2	406	1	1	1	2	65	1	5
GCA_003931775.1_ASM393177v1_genomic	2024-09-03-abaumannii_2	2	2	2	2	2	2	2	2
GCA_023361915.1_ASM2336191v1_genomic	2024-09-03-abaumannii_2	2	2	2	2	2	2	2	2
GCA_034081005.1_ASM3408100v1_genomic	2024-09-03-abaumannii_2	1153	8	3	10	1	4	2	4
GCA_024749645.1_ASM2474964v1_genomic	2024-09-03-abaumannii_2	268	3	2	2	2	3	1	5
GCA_016864335.2_ASM1686433v2_genomic	2024-09-03-abaumannii_2	9ae2175e5a3984e93f35afa10b1e614d369f8c3d	25	3	6		28	1	29
GCA_020132105.1_ASM2013210v1_genomic	2024-09-03-abaumannii_2	85	5	2	4	1	3	3	4
GCA_001895125.2_ASM189512v2_genomic	2024-09-03-abaumannii_2	412	1	52	2	2	67	4	5
GCA_023360995.1_ASM2336099v1_genomic	2024-09-03-abaumannii_2	2	2	2	2	2	2	2	2
GCA_029847455.2_ASM2984745v2_genomic	2024-09-03-abaumannii_2	e3da1c2584e5a226e5ec53cad0099dac8627a379	3	a1a26db10a3599cd6092e57f3807ae658631112e	7	1	9	1	4
GCA_043040285.1_ASM4304028v1_genomic	2024-09-03-abaumannii_2	2	2	2	2	2	2	2	2
GCA_001902375.1_ASM190237v1_genomic	2024-09-03-abaumannii_2	2	2	2	2	2	2	2	2
GCA_001457535.1_CIP70.10_genomic	2024-09-03-abaumannii_2	126	3	2	7	2	7	1	3
GCA_024732425.1_ASM2473242v1_genomic	2024-09-03-abaumannii_2	45	2	6	2	2	2	2	2
GCA_019458485.1_ASM1945848v1_genomic	2024-09-03-abaumannii_2	1	1	1	1	1	5	1	1
GCA_021019495.3_ASM2101949v3_genomic	2024-09-03-abaumannii_2	1	1	1	1	1	5	1	1
GCA_045278645.1_ASM4527864v1_genomic	2024-09-03-abaumannii_2	2	2	2	2	2	2	2	2
GCA_002741415.1_ASM274141v1_genomic	2024-09-03-abaumannii_2	1	1	1	1	1	5	1	1
GCA_040529255.1_ASM4052925v1_genomic	2024-09-03-abaumannii_2	2	2	2	2	2	2	2	2
GCA_042474915.1_ASM4247491v1_genomic	2024-09-03-abaumannii_2	152	8	1	5	3	6	2	3
GCA_001669145.2_ASM166914v2_genomic	2024-09-03-abaumannii_2	2	2	2	2	2	2	2	2
GCA_042140525.1_Hv652_genomic	2024-09-03-abaumannii_2	2	2	2	2	2	2	2	2
GCA_026167785.1_ASM2616778v1_genomic	2024-09-03-abaumannii_2	437	3	2	2	2	30	4	28
GCA_003627485.2_ASM362748v2_genomic	2024-09-03-abaumannii_2	2	2	2	2	2	2	2	2
GCA_024749465.1_ASM2474946v1_genomic	2024-09-03-abaumannii_2	85	5	2	4	1	3	3	4
GCA_041154875.1_ASM4115487v1_genomic	2024-09-03-abaumannii_2	1	1	1	1	1	5	1	1
GCA_043950125.1_ASM4395012v1_genomic	2024-09-03-abaumannii_2	2	2	2	2	2	2	2	2
GCA_023361995.1_ASM2336199v1_genomic	2024-09-03-abaumannii_2	2	2	2	2	2	2	2	2
GCA_018831485.1_ASM1883148v1_genomic	2024-09-03-abaumannii_2	1	1	1	1	1	5	1	1
GCA_018831125.1_ASM1883112v1_genomic	2024-09-03-abaumannii_2	25	3	3	2	4	7	2	4
GCA_024134625.1_ASM2413462v1_genomic	2024-09-03-abaumannii_2	2	2	2	2	2	2	2	2
GCA_900478145.1_34555_D01_genomic	2024-09-03-abaumannii_2	1	1	1	1	1	5	1	1
GCA_018454385.1_ASM1845438v1_genomic	2024-09-03-abaumannii_2	2	2	2	2	2	2	2	2
GCA_013305465.1_ASM1330546v1_genomic	2024-09-03-abaumannii_2	2	2	2	2	2	2	2	2
GCA_025854075.1_ASM2585407v1_genomic	2024-09-03-abaumannii_2	499	5	2	39	2	3	1	5
GCA_029713945.1_ASM2971394v1_genomic	2024-09-03-abaumannii_2	2	2	2	2	2	2	2	2
GCA_004564115.1_ASM456411v1_genomic	2024-09-03-abaumannii_2	345	26	4	2	2	9	2	5
GCA_021484925.1_ASM2148492v1_genomic	2024-09-03-abaumannii_2	1	1	1	1	1	5	1	1
GCA_000830055.1_ASM83005v1_genomic	2024-09-03-abaumannii_2	1	1	1	1	1	5	1	1
GCA_037039675.1_ASM3703967v1_genomic	2024-09-03-abaumannii_2	2	2	2	2	2	2	2	2
GCA_029774315.1_ASM2977431v1_genomic	2024-09-03-abaumannii_2	724	2	2	2	2	2	2	5
GCA_038442275.1_CIRI-F19-10-CH3_genomic	2024-09-03-abaumannii_2	25	3	3	2	4	7	2	4
GCA_008124045.1_ASM812404v1_genomic	2024-09-03-abaumannii_2	294	40	3	2	2	4	35	4
GCA_030585285.1_ASM3058528v1_genomic	2024-09-03-abaumannii_2	2	2	2	2	2	2	2	2
GCA_002762095.1_ASM276209v1_genomic	2024-09-03-abaumannii_2	2	2	2	2	2	2	2	2
GCA_001399655.1_ASM139965v1_genomic	2024-09-03-abaumannii_2	81	1	1	1	1	5	1	2
GCA_043043455.1_ASM4304345v1_genomic	2024-09-03-abaumannii_2	104	2	2	2	2	2	2	14
GCA_027558855.1_ASM2755885v1_genomic	2024-09-03-abaumannii_2	499	5	2	39	2	3	1	5
GCA_043049525.1_ASM4304952v1_genomic	2024-09-03-abaumannii_2	2	2	2	2	2	2	2	2
GCA_040529285.1_ASM4052928v1_genomic	2024-09-03-abaumannii_2	2	2	2	2	2	2	2	2
GCA_042141555.1_Hv782_genomic	2024-09-03-abaumannii_2	499	5	2	39	2	3	1	5
GCA_029714005.1_ASM2971400v1_genomic	2024-09-03-abaumannii_2	2	2	2	2	2	2	2	2
GCA_023360975.1_ASM2336097v1_genomic	2024-09-03-abaumannii_2	2	2	2	2	2	2	2	2
GCA_008244885.1_ASM824488v1_genomic	2024-09-03-abaumannii_2	2	2	2	2	2	2	2	2
GCA_001593425.2_ASM159342v2_genomic	2024-09-03-abaumannii_2	437	3	2	2	2	30	4	28
GCA_017724195.1_ASM1772419v1_genomic	2024-09-03-abaumannii_2	622	3	12	11	2	14	4	14
GCA_014874575.1_ASM1487457v1_genomic	2024-09-03-abaumannii_2	126	3	2	7	2	7	1	3
GCA_022467375.2_ASM2246737v2_genomic	2024-09-03-abaumannii_2	1	1	1	1	1	5	1	1
GCA_001941765.1_ASM194176v1_genomic	2024-09-03-abaumannii_2	437	3	2	2	2	30	4	28
GCA_003012895.3_ASM301289v3_genomic	2024-09-03-abaumannii_2	cd9f41395979583ef4460a59b6a014c2309c6ef3	13	4a91f76f7edd26d4700e45365b25ed1ca7fda4a5	7	26	7	1	29
GCA_012935105.1_ASM1293510v1_genomic	2024-09-03-abaumannii_2	10	1	3	2	1	4	4	4
GCA_028622915.1_ASM2862291v1_genomic	2024-09-03-abaumannii_2	2	2	2	2	2	2	2	2
GCA_038069255.2_ASM3806925v2_genomic	2024-09-03-abaumannii_2	2	2	2	2	2	2	2	2
GCA_045037785.1_ASM4503778v1_genomic	2024-09-03-abaumannii_2	10	1	3	2	1	4	4	4
GCA_001573065.1_ASM157306v1_genomic	2024-09-03-abaumannii_2	2	2	2	2	2	2	2	2
GCA_003522785.1_ASM352278v1_genomic	2024-09-03-abaumannii_2	2	2	2	2	2	2	2	2
GCA_022759565.1_ASM2275956v1_genomic	2024-09-03-abaumannii_2	2	2	2	2	2	2	2	2
GCA_047772305.1_ASM4777230v1_genomic	2024-09-03-abaumannii_2	15	6	6	8	2	3	5	4
GCA_042149725.1_Rp654_genomic	2024-09-03-abaumannii_2	2	2	2	2	2	2	2	2
GCA_047772455.1_ASM4777245v1_genomic	2024-09-03-abaumannii_2	15	6	6	8	2	3	5	4
GCA_025854235.1_ASM2585423v1_genomic	2024-09-03-abaumannii_2	499	5	2	39	2	3	1	5
GCA_035666135.1_ASM3566613v1_genomic	2024-09-03-abaumannii_2	e34303d200045dba25bc759594bc05c2ba6af55b	26	2	6	2	5	1	5
GCA_003010675.1_ASM301067v1_genomic	2024-09-03-abaumannii_2	79	26	2	2	2	29	4	5
GCA_017726575.1_ASM1772657v1_genomic	2024-09-03-abaumannii_2	374	3	2	2	2	3	4	4
GCA_000761175.1_ASM76117v1_genomic	2024-09-03-abaumannii_2	79	26	2	2	2	29	4	5
GCA_024749765.1_ASM2474976v1_genomic	2024-09-03-abaumannii_2	636	2	1	2	2	2	1	1
GCA_005280415.1_ASM528041v1_genomic	2024-09-03-abaumannii_2	575	1	3	2	1	4	4	92
GCA_045278655.1_ASM4527865v1_genomic	2024-09-03-abaumannii_2	2	2	2	2	2	2	2	2
GCA_048636155.1_ASM4863615v1_genomic	2024-09-03-abaumannii_2	2	2	2	2	2	2	2	2
GCA_022468795.1_ASM2246879v1_genomic	2024-09-03-abaumannii_2	2	2	2	2	2	2	2	2
GCA_000307975.2_ASM30797v2_genomic	2024-09-03-abaumannii_2	2	2	2	2	2	2	2	2
GCA_024137925.1_ASM2413792v1_genomic	2024-09-03-abaumannii_2	2	2	2	2	2	2	2	2
GCA_040536955.1_ASM4053695v1_genomic	2024-09-03-abaumannii_2	2	2	2	2	2	2	2	2
GCA_014705885.1_ASM1470588v1_genomic	2024-09-03-abaumannii_2	2	2	2	2	2	2	2	2
GCA_022459155.1_ASM2245915v1_genomic	2024-09-03-abaumannii_2	2	2	2	2	2	2	2	2
GCA_044232175.1_ASM4423217v1_genomic	2024-09-03-abaumannii_2	2	2	2	2	2	2	2	2
GCA_003812385.1_ASM381238v1_genomic	2024-09-03-abaumannii_2	57	1	3	17	5	3	1	14
GCA_043046095.1_ASM4304609v1_genomic	2024-09-03-abaumannii_2	23	1	3	10	1	4	4	4
GCA_025854015.1_ASM2585401v1_genomic	2024-09-03-abaumannii_2	2	2	2	2	2	2	2	2
GCA_003516005.1_ASM351600v1_genomic	2024-09-03-abaumannii_2	1544	2	2	2	2	2	129	2
GCA_026167805.1_ASM2616780v1_genomic	2024-09-03-abaumannii_2	437	3	2	2	2	30	4	28
GCA_042148545.1_Rp428_genomic	2024-09-03-abaumannii_2	79	26	2	2	2	29	4	5
GCA_014672775.1_ASM1467277v1_genomic	2024-09-03-abaumannii_2	437	3	2	2	2	30	4	28
GCA_028548795.2_ASM2854879v2_genomic	2024-09-03-abaumannii_2	2	2	2	2	2	2	2	2
GCA_014672755.1_ASM1467275v1_genomic	2024-09-03-abaumannii_2	52	3	2	2	7	9	1	5
GCA_000746645.1_ASM74664v1_genomic	2024-09-03-abaumannii_2	79	26	2	2	2	29	4	5
GCA_017726495.1_ASM1772649v1_genomic	2024-09-03-abaumannii_2	622	3	12	11	2	14	4	14
GCA_037939845.1_ASM3793984v1_genomic	2024-09-03-abaumannii_2	1336	1	3	40	2	7	1	1
GCA_030168245.1_ASM3016824v1_genomic	2024-09-03-abaumannii_2	2	2	2	2	2	2	2	2
GCA_030413705.1_ASM3041370v1_genomic	2024-09-03-abaumannii_2	25	3	3	2	4	7	2	4
GCA_043572315.1_T14_genomic	2024-09-03-abaumannii_2	80aee7991248015a4b7d79842b7b4be3a44688e4	1	2	2	1	11	2	4
GCA_047227645.1_ASM4722764v1_genomic	2024-09-03-abaumannii_2	164	40	3	7	2	40	4	4
GCA_001674505.2_ASM167450v2_genomic	2024-09-03-abaumannii_2	2	2	2	2	2	2	2	2
GCA_048634365.1_ASM4863436v1_genomic	2024-09-03-abaumannii_2	2	2	2	2	2	2	2	2
GCA_038522965.2_ASM3852296v2_genomic	2024-09-03-abaumannii_2	2	2	2	2	2	2	2	2
GCA_025854155.1_ASM2585415v1_genomic	2024-09-03-abaumannii_2	2	2	2	2	2	2	2	2
GCA_030168265.1_ASM3016826v1_genomic	2024-09-03-abaumannii_2	274	40	2	2	2	9	1	36
GCA_023362095.1_ASM2336209v1_genomic	2024-09-03-abaumannii_2	2	2	2	2	2	2	2	2
GCA_028752815.1_ASM2875281v1_genomic	2024-09-03-abaumannii_2	2	2	2	2	2	2	2	2
GCA_003949595.2_ASM394959v2_genomic	2024-09-03-abaumannii_2	2	2	2	2	2	2	2	2
GCA_023517215.1_ASM2351721v1_genomic	2024-09-03-abaumannii_2	2	2	2	2	2	2	2	2
GCA_002082885.1_ASM208288v1_genomic	2024-09-03-abaumannii_2	2	2	2	2	2	2	2	2
GCA_023362235.1_ASM2336223v1_genomic	2024-09-03-abaumannii_2	2	2	2	2	2	2	2	2
GCA_001261895.2_R2090_genomic	2024-09-03-abaumannii_2	267	12	37	2	2	3	2	14
GCA_038441195.1_ASM3844119v1_genomic	2024-09-03-abaumannii_2	195	2	2	2	2	2	1	2
GCA_017096365.2_ASM1709636v2_genomic	2024-09-03-abaumannii_2	2	2	2	2	2	2	2	2
GCA_043048185.1_ASM4304818v1_genomic	2024-09-03-abaumannii_2	239	1	4	2	2	7	1	4
GCA_017096345.2_ASM1709634v2_genomic	2024-09-03-abaumannii_2	2	2	2	2	2	2	2	2
GCA_027943705.1_ASM2794370v1_genomic	2024-09-03-abaumannii_2	2	2	2	2	2	2	2	2
GCA_017724215.1_ASM1772421v1_genomic	2024-09-03-abaumannii_2	622	3	12	11	2	14	4	14
GCA_023361135.1_ASM2336113v1_genomic	2024-09-03-abaumannii_2	2	2	2	2	2	2	2	2
GCA_003345235.1_ASM334523v1_genomic	2024-09-03-abaumannii_2	156	26	2	2	2	29	4	4
GCA_024749385.1_ASM2474938v1_genomic	2024-09-03-abaumannii_2	1	1	1	1	1	5	1	1
GCA_024749745.1_ASM2474974v1_genomic	2024-09-03-abaumannii_2	636	2	1	2	2	2	1	1
GCA_038627335.2_ASM3862733v2_genomic	2024-09-03-abaumannii_2	78	25	3	6	2	28	1	29
GCA_042140575.1_Hv766_genomic	2024-09-03-abaumannii_2	10fbc3deab05a02b68ecd774173117b858176702	1	1	1	1	5	1	022dd7384ad3f3cc01709c46b7b00baa2542c313
GCA_022369355.1_ASM2236935v1_genomic	2024-09-03-abaumannii_2	52	3	2	2	7	9	1	5
GCA_028753295.1_ASM2875329v1_genomic	2024-09-03-abaumannii_2	2	2	2	2	2	2	2	2
GCA_022460745.2_ASM2246074v2_genomic	2024-09-03-abaumannii_2	636	2	1	2	2	2	1	1
GCA_040529315.1_ASM4052931v1_genomic	2024-09-03-abaumannii_2	2	2	2	2	2	2	2	2
GCA_042142835.1_Lv347_genomic	2024-09-03-abaumannii_2	25	3	3	2	4	7	2	4
GCA_000828935.1_ASM82893v1_genomic	2024-09-03-abaumannii_2	622	3	12	11	2	14	4	14
GCA_012931625.1_ASM1293162v1_genomic	2024-09-03-abaumannii_2	103	7	3	2	1	7	1	4
GCA_030028005.1_ASM3002800v1_genomic	2024-09-03-abaumannii_2	2	2	2	2	2	2	2	2
GCA_024172225.1_ASM2417222v1_genomic	2024-09-03-abaumannii_2	2	2	2	2	2	2	2	2
GCA_022460435.2_ASM2246043v2_genomic	2024-09-03-abaumannii_2	636	2	1	2	2	2	1	1
GCA_002082725.1_ASM208272v1_genomic	2024-09-03-abaumannii_2	2	2	2	2	2	2	2	2
GCA_043045365.1_ASM4304536v1_genomic	2024-09-03-abaumannii_2	2	2	2	2	2	2	2	2
GCA_049177245.1_ASM4917724v1_genomic	2024-09-03-abaumannii_2	4ada0a7e61d96fd791f744ad51decfb9d2e50912	3	2	2	2	44	1	4
GCA_043053445.1_ASM4305344v1_genomic	2024-09-03-abaumannii_2	2	2	2	2	2	2	2	2
GCA_000505685.2_ASM50568v2_genomic	2024-09-03-abaumannii_2	639	3	3	2	2	11	57	4
GCA_022459175.1_ASM2245917v1_genomic	2024-09-03-abaumannii_2	2	2	2	2	2	2	2	2
GCA_048633525.1_ASM4863352v1_genomic	2024-09-03-abaumannii_2	2	2	2	2	2	2	2	2
GCA_023361035.1_ASM2336103v1_genomic	2024-09-03-abaumannii_2	2	2	2	2	2	2	2	2
GCA_023362135.1_ASM2336213v1_genomic	2024-09-03-abaumannii_2	2	2	2	2	2	2	2	2
GCA_023517255.1_ASM2351725v1_genomic	2024-09-03-abaumannii_2	2	2	2	2	2	2	2	2
GCA_048067295.1_ASM4806729v1_genomic	2024-09-03-abaumannii_2	2	2	2	2	2	2	2	2
GCA_021729465.1_ASM2172946v1_genomic	2024-09-03-abaumannii_2	1093	1	158	2	2	165	1	2
GCA_000189735.2_ASM18973v2_genomic	2024-09-03-abaumannii_2	2	2	2	2	2	2	2	2
GCA_028583465.1_ASM2858346v1_genomic	2024-09-03-abaumannii_2	690	3	3	2	1	7	2	14
GCA_023615345.2_ASM2361534v2_genomic	2024-09-03-abaumannii_2	78	25	3	6	2	28	1	29
GCA_028583485.1_ASM2858348v1_genomic	2024-09-03-abaumannii_2	1	1	1	1	1	5	1	1
GCA_033187155.1_ASM3318715v1_genomic	2024-09-03-abaumannii_2	2	2	2	2	2	2	2	2
GCA_024749545.1_ASM2474954v1_genomic	2024-09-03-abaumannii_2	2	2	2	2	2	2	2	2
GCA_040930415.1_ASM4093041v1_genomic	2024-09-03-abaumannii_2	374	3	2	2	2	3	4	4
GCA_002082625.2_ASM208262v2_genomic	2024-09-03-abaumannii_2	2	2	2	2	2	2	2	2
GCA_021899715.1_ASM2189971v1_genomic	2024-09-03-abaumannii_2	25	3	3	2	4	7	2	4
GCA_023362195.1_ASM2336219v1_genomic	2024-09-03-abaumannii_2	2	2	2	2	2	2	2	2
GCA_022468645.2_ASM2246864v2_genomic	2024-09-03-abaumannii_2	2	2	2	2	2	2	2	2
GCA_038987955.1_ASM3898795v1_genomic	2024-09-03-abaumannii_2	2	2	2	2	2	2	2	2
GCA_001806465.1_ASM180646v1_genomic	2024-09-03-abaumannii_2	2	2	2	2	2	2	2	2
GCA_040267665.1_ASM4026766v1_genomic	2024-09-03-abaumannii_2	2	2	2	2	2	2	2	2
GCA_023517155.1_ASM2351715v1_genomic	2024-09-03-abaumannii_2	2	2	2	2	2	2	2	2
GCA_012272775.1_ASM1227277v1_genomic	2024-09-03-abaumannii_2	2	2	2	2	2	2	2	2
GCA_005280675.1_ASM528067v1_genomic	2024-09-03-abaumannii_2	285	1	52	2	2	9	4	2
GCA_034126905.2_ASM3412690v2_genomic	2024-09-03-abaumannii_2	3fb082abdec18ae1490aaff7eb71691ab2d353be	2	2	2	2	2	08ae362c86a22196d67d523eebb5027ee57b640b	2
GCA_033190815.1_ASM3319081v1_genomic	2024-09-03-abaumannii_2	2	2	2	2	2	2	2	2
GCA_002082785.1_ASM208278v1_genomic	2024-09-03-abaumannii_2	25	3	3	2	4	7	2	4
GCA_038993615.1_ASM3899361v1_genomic	2024-09-03-abaumannii_2	2	2	2	2	2	2	2	2
GCA_022467735.1_ASM2246773v1_genomic	2024-09-03-abaumannii_2	604	2	2	2	55	2	2	2
GCA_042151085.1_Rp772_genomic	2024-09-03-abaumannii_2	32	1	1	2	2	3	4	4
GCA_043041525.1_ASM4304152v1_genomic	2024-09-03-abaumannii_2	2	2	2	2	2	2	2	2
GCA_022467535.1_ASM2246753v1_genomic	2024-09-03-abaumannii_2	1	1	1	1	1	5	1	1
GCA_025995075.1_ASM2599507v1_genomic	2024-09-03-abaumannii_2	52	3	2	2	7	9	1	5
GCA_040529205.1_ASM4052920v1_genomic	2024-09-03-abaumannii_2	2	2	2	2	2	2	2	2
GCA_002948925.1_ASM294892v1_genomic	2024-09-03-abaumannii_2	229	3	3	51	2	28	1	3
GCA_022916555.2_ASM2291655v2_genomic	2024-09-03-abaumannii_2	2	2	2	2	2	2	2	2
GCA_016903215.1_ASM1690321v1_genomic	2024-09-03-abaumannii_2	2	2	2	2	2	2	2	2
GCA_002082645.1_ASM208264v1_genomic	2024-09-03-abaumannii_2	2	2	2	2	2	2	2	2
GCA_029714105.1_ASM2971410v1_genomic	2024-09-03-abaumannii_2	1580	2	230	2	2	2	2	2
GCA_023361075.1_ASM2336107v1_genomic	2024-09-03-abaumannii_2	2	2	2	2	2	2	2	2
GCA_038985835.1_ASM3898583v1_genomic	2024-09-03-abaumannii_2	2	2	2	2	2	2	2	2
GCA_043047475.1_ASM4304747v1_genomic	2024-09-03-abaumannii_2	2	2	2	2	2	2	2	2
GCA_024139075.1_ASM2413907v1_genomic	2024-09-03-abaumannii_2	15	6	6	8	2	3	5	4
GCA_043007235.1_ASM4300723v1_genomic	2024-09-03-abaumannii_2	2	2	2	2	2	2	2	2
GCA_000186665.4_ASM18666v4_genomic	2024-09-03-abaumannii_2	267	12	37	2	2	3	2	14
GCA_048480215.1_ASM4848021v1_genomic	2024-09-03-abaumannii_2	2	2	2	2	2	2	2	2
GCA_000419425.1_ASM41942v1_genomic	2024-09-03-abaumannii_2	2	2	2	2	2	2	2	2
GCA_018604365.1_ASM1860436v1_genomic	2024-09-03-abaumannii_2	2	2	2	2	2	2	2	2
GCA_005519135.2_ASM551913v2_genomic	2024-09-03-abaumannii_2	2	2	2	2	2	2	2	2
GCA_024125815.1_ASM2412581v1_genomic	2024-09-03-abaumannii_2	2	2	2	2	2	2	2	2
GCA_029168475.1_ASM2916847v1_genomic	2024-09-03-abaumannii_2	1	1	1	1	1	5	1	1
GCA_004797155.2_ASM479715v2_genomic	2024-09-03-abaumannii_2	437	3	2	2	2	30	4	28
GCA_033612615.1_ASM3361261v1_genomic	2024-09-03-abaumannii_2	155	3	2	2	2	44	4	4
GCA_015870965.1_ASM1587096v1_genomic	2024-09-03-abaumannii_2	570	2	2	2	2	2	2	4
GCA_029713765.1_ASM2971376v1_genomic	2024-09-03-abaumannii_2	1579	2	229	2	2	2	2	2
GCA_012272715.1_ASM1227271v1_genomic	2024-09-03-abaumannii_2	2	2	2	2	2	2	2	2
GCA_034422815.1_ASM3442281v1_genomic	2024-09-03-abaumannii_2	85	5	2	4	1	3	3	4
GCA_017724115.1_ASM1772411v1_genomic	2024-09-03-abaumannii_2	622	3	12	11	2	14	4	14
GCA_029774235.1_ASM2977423v1_genomic	2024-09-03-abaumannii_2	724	2	2	2	2	2	2	5
GCA_017098185.2_ASM1709818v2_genomic	2024-09-03-abaumannii_2	2	2	2	2	2	2	2	2
GCA_023361195.1_ASM2336119v1_genomic	2024-09-03-abaumannii_2	2	2	2	2	2	2	2	2
GCA_037008665.2_ASM3700866v2_genomic	2024-09-03-abaumannii_2	2	2	2	2	2	2	2	2
GCA_001573085.1_ASM157308v1_genomic	2024-09-03-abaumannii_2	2	2	2	2	2	2	2	2
GCA_004768705.1_ASM476870v1_genomic	2024-09-03-abaumannii_2	85	5	2	4	1	3	3	4
GCA_025854095.1_ASM2585409v1_genomic	2024-09-03-abaumannii_2	16	7	7	2	2	8	4	4
GCA_029909475.1_ASM2990947v1_genomic	2024-09-03-abaumannii_2	155	3	2	2	2	44	4	4
GCA_038983805.1_ASM3898380v1_genomic	2024-09-03-abaumannii_2	2	2	2	2	2	2	2	2
GCA_022468455.1_ASM2246845v1_genomic	2024-09-03-abaumannii_2	2	2	2	2	2	2	2	2
GCA_002082865.1_ASM208286v1_genomic	2024-09-03-abaumannii_2	2	2	2	2	2	2	2	2
GCA_012935065.1_ASM1293506v1_genomic	2024-09-03-abaumannii_2	2	2	2	2	2	2	2	2
GCA_040822405.1_ASM4082240v1_genomic	2024-09-03-abaumannii_2	2	2	2	2	2	2	2	2
GCA_000786735.1_ASM78673v1_genomic	2024-09-03-abaumannii_2	10	1	3	2	1	4	4	4
GCA_022369275.1_ASM2236927v1_genomic	2024-09-03-abaumannii_2	866	3	2	2	30	3	74	3
GCA_024922185.2_ASM2492218v2_genomic	2024-09-03-abaumannii_2	499	5	2	39	2	3	1	5
GCA_023615705.2_ASM2361570v2_genomic	2024-09-03-abaumannii_2	2	2	2	2	2	2	2	2
GCA_043039655.1_ASM4303965v1_genomic	2024-09-03-abaumannii_2	2	2	2	2	2	2	2	2
GCA_028201675.1_ASM2820167v1_genomic	2024-09-03-abaumannii_2	b4fa19f7a07bbeb2a36ca9f5c109eb8e53555228	2	6ffe96c50c7c9353dd673d95c8825d4e128df24e	2	2	2	2	2
GCA_043050195.1_ASM4305019v1_genomic	2024-09-03-abaumannii_2	2	2	2	2	2	2	2	2
GCA_005280395.1_ASM528039v1_genomic	2024-09-03-abaumannii_2	1512	1	3	10	1	4	1	4
GCA_012934965.1_ASM1293496v1_genomic	2024-09-03-abaumannii_2	2	2	2	2	2	2	2	2
GCA_038442375.1_CIRI-F19-10-8_genomic	2024-09-03-abaumannii_2	25	3	3	2	4	7	2	4
GCA_003948535.2_ASM394853v2_genomic	2024-09-03-abaumannii_2	2	2	2	2	2	2	2	2
GCA_001806425.1_ASM180642v1_genomic	2024-09-03-abaumannii_2	2	2	2	2	2	2	2	2
GCA_024749605.1_ASM2474960v1_genomic	2024-09-03-abaumannii_2	54	12	3	18	2	17	4	5
GCA_038442585.1_CIRI-F15-01A_genomic	2024-09-03-abaumannii_2	25	3	3	2	4	7	2	4
GCA_023361215.1_ASM2336121v1_genomic	2024-09-03-abaumannii_2	2	2	2	2	2	2	2	2
GCA_040957165.1_ASM4095716v1_genomic	2024-09-03-abaumannii_2	2	2	2	2	2	2	2	2
GCA_023361875.1_ASM2336187v1_genomic	2024-09-03-abaumannii_2	2	2	2	2	2	2	2	2
GCA_022548575.1_ASM2254857v1_genomic	2024-09-03-abaumannii_2	2	2	2	2	2	2	2	2
GCA_043056065.1_ASM4305606v1_genomic	2024-09-03-abaumannii_2	2	2	2	2	2	2	2	2
GCA_023361955.1_ASM2336195v1_genomic	2024-09-03-abaumannii_2	2	2	2	2	2	2	2	2
GCA_034083075.1_ASM3408307v1_genomic	2024-09-03-abaumannii_2	52	3	2	2	7	9	1	5
GCA_025258705.1_ASM2525870v1_genomic	2024-09-03-abaumannii_2	422	26	72	2	2	29	4	5
GCA_017098225.2_ASM1709822v2_genomic	2024-09-03-abaumannii_2	2	2	2	2	2	2	2	2
GCA_040536945.1_ASM4053694v1_genomic	2024-09-03-abaumannii_2	2	2	2	2	2	2	2	2
GCA_042151695.1_Rp779_genomic	2024-09-03-abaumannii_2	26aaf8a7531bb67ebafc295c8d8d9fb3fcbcf94c	3	4	2	2	7	1	3
GCA_038441245.1_ASM3844124v1_genomic	2024-09-03-abaumannii_2	2	2	2	2	2	2	2	2
GCA_038441205.1_ASM3844120v1_genomic	2024-09-03-abaumannii_2	2	2	2	2	2	2	2	2
GCA_036287275.1_ASM3628727v1_genomic	2024-09-03-abaumannii_2	2	2	2	2	2	2	2	2
GCA_004101745.1_ASM410174v1_genomic	2024-09-03-abaumannii_2	2	2	2	2	2	2	2	2
GCA_022459075.1_ASM2245907v1_genomic	2024-09-03-abaumannii_2	10	1	3	2	1	4	4	4
GCA_001806345.1_ASM180634v1_genomic	2024-09-03-abaumannii_2	2	2	2	2	2	2	2	2
GCA_014267385.1_ASM1426738v1_genomic	2024-09-03-abaumannii_2	2	2	2	2	2	2	2	2
GCA_014159355.1_ASM1415935v1_genomic	2024-09-03-abaumannii_2	213	3	3	7	1	7	1	4
GCA_025449195.1_ASM2544919v1_genomic	2024-09-03-abaumannii_2	2	2	2	2	2	2	2	2
GCA_007221455.1_ASM722145v1_genomic	2024-09-03-abaumannii_2	2	2	2	2	2	2	2	2
GCA_038442575.1_CIRI-F15-01B_genomic	2024-09-03-abaumannii_2	25	3	3	2	4	7	2	4
GCA_023362255.1_ASM2336225v1_genomic	2024-09-03-abaumannii_2	2	2	2	2	2	2	2	2
GCA_002210065.1_ASM221006v1_genomic	2024-09-03-abaumannii_2	1	1	1	1	1	5	1	1
GCA_045278625.1_ASM4527862v1_genomic	2024-09-03-abaumannii_2	10	1	3	2	1	4	4	4
GCA_001077675.1_ASM107767v1_genomic	2024-09-03-abaumannii_2	437	3	2	2	2	30	4	28
GCA_008807055.1_ASM880705v1_genomic	2024-09-03-abaumannii_2	2	2	2	2	2	2	2	2
GCA_026409205.1_ASM2640920v1_genomic	2024-09-03-abaumannii_2	2	2	2	2	2	2	2	2
GCA_001636235.1_ASM163623v1_genomic	2024-09-03-abaumannii_2	422	26	72	2	2	29	4	5
GCA_013376855.2_ASM1337685v2_genomic	2024-09-03-abaumannii_2	570	2	2	2	2	2	2	4
GCA_002761575.1_ASM276157v1_genomic	2024-09-03-abaumannii_2	2	2	2	2	2	2	2	2
GCA_003431385.1_ASM343138v1_genomic	2024-09-03-abaumannii_2	25	3	3	2	4	7	2	4
GCA_000828795.1_ASM82879v1_genomic	2024-09-03-abaumannii_2	2	2	2	2	2	2	2	2
GCA_038627275.2_ASM3862727v2_genomic	2024-09-03-abaumannii_2	2	2	2	2	2	2	2	2
GCA_023362015.1_ASM2336201v1_genomic	2024-09-03-abaumannii_2	2	2	2	2	2	2	2	2
GCA_000018445.1_ASM1844v1_genomic	2024-09-03-abaumannii_2	2	2	2	2	2	2	2	2
GCA_022467435.1_ASM2246743v1_genomic	2024-09-03-abaumannii_2	215	27	2	7	2	2	1	2
GCA_033189995.1_ASM3318999v1_genomic	2024-09-03-abaumannii_2	2	2	2	2	2	2	2	2
GCA_033181005.1_ASM3318100v1_genomic	2024-09-03-abaumannii_2	2	2	2	2	2	2	2	2
GCA_022460015.1_ASM2246001v1_genomic	2024-09-03-abaumannii_2	2	2	2	2	2	2	2	2
GCA_024126315.1_ASM2412631v1_genomic	2024-09-03-abaumannii_2	2	2	2	2	2	2	2	2
GCA_038442635.1_CIRI-F14-11_genomic	2024-09-03-abaumannii_2	25	3	3	2	4	7	2	4
GCA_041154845.1_ASM4115484v1_genomic	2024-09-03-abaumannii_2	4c8c93a2ec8f8974183747885988f0838949e026	3	4833c42395195225284476c73ea00b2bd200c9e4	11	2	14	4	14
GCA_024426665.1_ASM2442666v1_genomic	2024-09-03-abaumannii_2	25	3	3	2	4	7	2	4
GCA_042145845.1_Lv647_genomic	2024-09-03-abaumannii_2	195	2	2	2	2	2	1	2
GCA_039701065.1_ASM3970106v1_genomic	2024-09-03-abaumannii_2	2	2	2	2	2	2	2	2
GCA_005518095.1_ASM551809v1_genomic	2024-09-03-abaumannii_2	25	3	3	2	4	7	2	4
GCA_017098205.2_ASM1709820v2_genomic	2024-09-03-abaumannii_2	2	2	2	2	2	2	2	2
GCA_014705845.1_ASM1470584v1_genomic	2024-09-03-abaumannii_2	2	2	2	2	2	2	2	2
GCA_006385075.1_ASM638507v1_genomic	2024-09-03-abaumannii_2	1	1	1	1	1	5	1	1
GCA_048635255.1_ASM4863525v1_genomic	2024-09-03-abaumannii_2	2	2	2	2	2	2	2	2
GCA_002082805.1_ASM208280v1_genomic	2024-09-03-abaumannii_2	10	1	3	2	1	4	4	4
GCA_000498375.2_ASM49837v2_genomic	2024-09-03-abaumannii_2	2	2	2	2	2	2	2	2
GCA_001721705.1_ASM172170v1_genomic	2024-09-03-abaumannii_2	1546	3	3	15	5	71	1	36
GCA_033190095.1_ASM3319009v1_genomic	2024-09-03-abaumannii_2	1384	1	3	194	2	4	4	5
GCA_041004195.1_W155_genomic	2024-09-03-abaumannii_2	2	2	2	2	2	2	2	2
GCA_015870765.1_ASM1587076v1_genomic	2024-09-03-abaumannii_2	570	2	2	2	2	2	2	4
GCA_023361975.1_ASM2336197v1_genomic	2024-09-03-abaumannii_2	2	2	2	2	2	2	2	2
GCA_023361935.1_ASM2336193v1_genomic	2024-09-03-abaumannii_2	2	2	2	2	2	2	2	2
GCA_023361835.1_ASM2336183v1_genomic	2024-09-03-abaumannii_2	2	2	2	2	2	2	2	2
GCA_019076685.1_ASM1907668v1_genomic	2024-09-03-abaumannii_2	142	13	4	40	1	42	1	16
GCA_012935045.1_ASM1293504v1_genomic	2024-09-03-abaumannii_2	2	2	2	2	2	2	2	2
GCA_001543995.1_ASM154399v1_genomic	2024-09-03-abaumannii_2	2	2	2	2	2	2	2	2
GCA_043571745.1_T3_genomic	2024-09-03-abaumannii_2	2	2	2	2	2	2	2	2
GCA_020985285.1_ASM2098528v1_genomic	2024-09-03-abaumannii_2	40	1	2	2	2	5	1	14
GCA_024749525.1_ASM2474952v1_genomic	2024-09-03-abaumannii_2	103	7	3	2	1	7	1	4
GCA_013394265.1_ASM1339426v1_genomic	2024-09-03-abaumannii_2	1093	1	158	2	2	165	1	2
GCA_025264005.1_ASM2526400v1_genomic	2024-09-03-abaumannii_2	2266	8	1	56	3	7	1	4
GCA_019903195.1_ASM1990319v1_genomic	2024-09-03-abaumannii_2	647	3	3	6	2	51	1	29
GCA_046097175.1_UMB001_Hybrid_Assembly_genomic	2024-09-03-abaumannii_2	2	2	2	2	2	2	2	2
GCA_030718975.1_ASM3071897v1_genomic	2024-09-03-abaumannii_2	2	2	2	2	2	2	2	2
GCA_017639875.1_ASM1763987v1_genomic	2024-09-03-abaumannii_2	622	3	12	11	2	14	4	14
GCA_046097165.1_LUH5537_Hybrid_Assembly_genomic	2024-09-03-abaumannii_2	2	2	2	2	2	2	2	2
GCA_004101705.1_ASM410170v1_genomic	2024-09-03-abaumannii_2	2	2	2	2	2	2	2	2
GCA_049177235.1_ASM4917723v1_genomic	2024-09-03-abaumannii_2	479	3	3	11	2	44	4	8
GCA_048750995.1_A118_genomic	2024-09-03-abaumannii_2	172	1	16	2	6	18	4	4
GCA_040703085.1_ASM4070308v1_genomic	2024-09-03-abaumannii_2	158	41	42	13	1	5	4	14
GCA_024126295.1_ASM2412629v1_genomic	2024-09-03-abaumannii_2	2	2	2	2	2	2	2	2
GCA_021398135.1_ASM2139813v1_genomic	2024-09-03-abaumannii_2	2	2	2	2	2	2	2	2
GCA_036718155.2_ASM3671815v2_genomic	2024-09-03-abaumannii_2	2512	1	2	1	2	65	1	5
GCA_040529325.1_ASM4052932v1_genomic	2024-09-03-abaumannii_2	2	2	2	2	2	2	2	2
GCA_038441255.1_ASM3844125v1_genomic	2024-09-03-abaumannii_2	2	2	2	2	2	2	2	2
GCA_038442125.1_ASM3844212v1_genomic	2024-09-03-abaumannii_2	32	1	1	2	2	3	4	4
GCA_029459655.1_ASM2945965v1_genomic	2024-09-03-abaumannii_2	172	1	16	2	6	18	4	4
GCA_028622695.1_ASM2862269v1_genomic	2024-09-03-abaumannii_2	2	2	2	2	2	2	2	2
GCA_019903235.1_ASM1990323v1_genomic	2024-09-03-abaumannii_2	649	27	3	2	2	5	58	5
GCA_025854255.1_ASM2585425v1_genomic	2024-09-03-abaumannii_2	16	7	7	2	2	8	4	4
GCA_043048875.1_ASM4304887v1_genomic	2024-09-03-abaumannii_2	2	2	2	2	2	2	2	2
GCA_023361015.1_ASM2336101v1_genomic	2024-09-03-abaumannii_2	2	2	2	2	2	2	2	2
GCA_024139055.1_ASM2413905v1_genomic	2024-09-03-abaumannii_2	318	6	6	8	2	3	5	5
GCA_013416275.1_ASM1341627v1_genomic	2024-09-03-abaumannii_2	239	1	4	2	2	7	1	4
GCA_038442225.1_CIRI-40288_genomic	2024-09-03-abaumannii_2	25	3	3	2	4	7	2	4
GCA_024126235.1_ASM2412623v1_genomic	2024-09-03-abaumannii_2	08550bee0db612921707c955ad0e73d0b7010df4	2	2	2	2	2	5ddb0a6c80647bb999d59e377f491b8dd0d1927e	2
GCA_032822615.1_ASM3282261v1_genomic	2024-09-03-abaumannii_2	350	3	3	2	2	5	2	5
GCA_001922245.1_ASM192224v1_genomic	2024-09-03-abaumannii_2	2	2	2	2	2	2	2	2
GCA_042143465.1_Lv371_genomic	2024-09-03-abaumannii_2	164	40	3	7	2	40	4	4
GCA_003812065.1_ASM381206v1_genomic	2024-09-03-abaumannii_2	1542	1	4	5	3	6	2	3
GCA_020271605.1_ASM2027160v1_genomic	2024-09-03-abaumannii_2	2253	3	4	2	2	5	2	4
GCA_026409185.1_ASM2640918v1_genomic	2024-09-03-abaumannii_2	2	2	2	2	2	2	2	2
GCA_009455505.1_ASM945550v1_genomic	2024-09-03-abaumannii_2	2	2	2	2	2	2	2	2
GCA_000302575.1_ASM30257v1_genomic	2024-09-03-abaumannii_2	2	2	2	2	2	2	2	2
GCA_029774295.1_ASM2977429v1_genomic	2024-09-03-abaumannii_2	724	2	2	2	2	2	2	5
GCA_003931755.1_ASM393175v1_genomic	2024-09-03-abaumannii_2	2	2	2	2	2	2	2	2
GCA_028622715.1_ASM2862271v1_genomic	2024-09-03-abaumannii_2	2	2	2	2	2	2	2	2
GCA_024800505.1_ASM2480050v1_genomic	2024-09-03-abaumannii_2	2	2	2	2	2	2	2	2
GCA_042147895.1_Rp426_genomic	2024-09-03-abaumannii_2	298	1	2	2	2	29	4	5
GCA_002082825.1_ASM208282v1_genomic	2024-09-03-abaumannii_2	1	1	1	1	1	5	1	1
GCA_015356075.1_ASM1535607v1_genomic	2024-09-03-abaumannii_2	a7b1c35e227171fa7bbc706f3f27fa63d3fd4ce0	50	9e768697e477f50fcb4cc97ec3212f93845a27b6	01302eb0dcb6c45ac33dbf4a6fc0cea27b4fa767	1	3	4	4
GCA_029713745.1_ASM2971374v1_genomic	2024-09-03-abaumannii_2	2	2	2	2	2	2	2	2
GCA_029714165.1_ASM2971416v1_genomic	2024-09-03-abaumannii_2	2	2	2	2	2	2	2	2
GCA_029714045.1_ASM2971404v1_genomic	2024-09-03-abaumannii_2	1572	2	2	2	2	5	2	1
GCA_038442415.1_CIRI-F18-02_genomic	2024-09-03-abaumannii_2	25	3	3	2	4	7	2	4
GCA_022811905.1_ASM2281190v1_genomic	2024-09-03-abaumannii_2	16	7	7	2	2	8	4	4
GCA_023517715.1_ASM2351771v1_genomic	2024-09-03-abaumannii_2	2	2	2	2	2	2	2	2
GCA_025854175.1_ASM2585417v1_genomic	2024-09-03-abaumannii_2	499	5	2	39	2	3	1	5
GCA_041801535.1_ASM4180153v1_genomic	2024-09-03-abaumannii_2	2b276ea587af0e8cb6045778f85df70cfbe7ec9c	5	1	101	2	5	1	5
GCA_015571935.1_ASM1557193v1_genomic	2024-09-03-abaumannii_2	2252	5	4	2	1	3	1	5
GCA_040529305.1_ASM4052930v1_genomic	2024-09-03-abaumannii_2	2	2	2	2	2	2	2	2
GCA_001922225.1_ASM192222v1_genomic	2024-09-03-abaumannii_2	2	2	2	2	2	2	2	2
GCA_041154785.1_ASM4115478v1_genomic	2024-09-03-abaumannii_2	2	2	2	2	2	2	2	2
GCA_041154855.1_ASM4115485v1_genomic	2024-09-03-abaumannii_2	149	3	12	11	2	14	9	14
GCA_004028375.1_ASM402837v1_genomic	2024-09-03-abaumannii_2	77	3	2	2	2	3	4	28
GCA_025854315.1_ASM2585431v1_genomic	2024-09-03-abaumannii_2	2	2	2	2	2	2	2	2
GCA_016919525.2_ASM1691952v2_genomic	2024-09-03-abaumannii_2	1	1	1	1	1	5	1	1
GCA_005280375.1_ASM528037v1_genomic	2024-09-03-abaumannii_2	2	2	2	2	2	2	2	2
GCA_002999195.2_ASM299919v2_genomic	2024-09-03-abaumannii_2	20	3	1	1	1	5	1	1
GCA_040822395.1_ASM4082239v1_genomic	2024-09-03-abaumannii_2	10	1	3	2	1	4	4	4
GCA_043572945.1_T24_genomic	2024-09-03-abaumannii_2	80aee7991248015a4b7d79842b7b4be3a44688e4	1	2	2	1	11	2	4
GCA_048636685.1_ASM4863668v1_genomic	2024-09-03-abaumannii_2	2	2	2	2	2	2	2	2
GCA_012935165.1_ASM1293516v1_genomic	2024-09-03-abaumannii_2	2	2	2	2	2	2	2	2
GCA_025854055.1_ASM2585405v1_genomic	2024-09-03-abaumannii_2	499	5	2	39	2	3	1	5
GCA_047226445.1_ASM4722644v1_genomic	2024-09-03-abaumannii_2	164	40	3	7	2	40	4	4
GCA_003522845.1_ASM352284v1_genomic	2024-09-03-abaumannii_2	1	1	1	1	1	5	1	1
GCA_033189955.1_ASM3318995v1_genomic	2024-09-03-abaumannii_2	2	2	2	2	2	2	2	2
GCA_022459595.1_ASM2245959v1_genomic	2024-09-03-abaumannii_2	2	2	2	2	2	2	2	2
GCA_042149195.1_Rp436_genomic	2024-09-03-abaumannii_2	2	2	2	2	2	2	2	2
GCA_024749445.1_ASM2474944v1_genomic	2024-09-03-abaumannii_2	400	3	3	55	2	66	1	5
GCA_038627255.2_ASM3862725v2_genomic	2024-09-03-abaumannii_2	2	2	2	2	2	2	2	2
GCA_048632605.1_ASM4863260v1_genomic	2024-09-03-abaumannii_2	2	2	2	2	2	2	2	2
GCA_025853895.1_ASM2585389v1_genomic	2024-09-03-abaumannii_2	499	5	2	39	2	3	1	5
GCA_001806485.1_ASM180648v1_genomic	2024-09-03-abaumannii_2	2	2	2	2	2	2	2	2
GCA_028370175.1_ASM2837017v1_genomic	2024-09-03-abaumannii_2	1	1	1	1	1	5	1	1
GCA_013372085.1_ASM1337208v1_genomic	2024-09-03-abaumannii_2	437	3	2	2	2	30	4	28
GCA_002996805.1_ASM299680v1_genomic	2024-09-03-abaumannii_2	1	1	1	1	1	5	1	1
GCA_045689365.1_ASM4568936v1_genomic	2024-09-03-abaumannii_2	2	2	2	2	2	2	2	2
GCA_021609965.1_ASM2160996v1_genomic	2024-09-03-abaumannii_2	1	1	1	1	1	5	1	1
GCA_022468855.2_ASM2246885v2_genomic	2024-09-03-abaumannii_2	636	2	1	2	2	2	1	1
GCA_024138435.1_ASM2413843v1_genomic	2024-09-03-abaumannii_2	162	3	2	2	2	2	4	8
GCA_001922205.1_ASM192220v1_genomic	2024-09-03-abaumannii_2	2	2	2	2	2	2	2	2
GCA_025853915.1_ASM2585391v1_genomic	2024-09-03-abaumannii_2	499	5	2	39	2	3	1	5
GCA_018831465.1_ASM1883146v1_genomic	2024-09-03-abaumannii_2	1	1	1	1	1	5	1	1
GCA_042144055.1_Lv419_genomic	2024-09-03-abaumannii_2	79	26	2	2	2	29	4	5
GCA_023361855.1_ASM2336185v1_genomic	2024-09-03-abaumannii_2	2	2	2	2	2	2	2	2
GCA_041930545.1_ASM4193054v1_genomic	2024-09-03-abaumannii_2	150	39	2	2	2	4	27	4
GCA_038441325.1_ASM3844132v1_genomic	2024-09-03-abaumannii_2	32	1	1	2	2	3	4	4
GCA_024138105.1_ASM2413810v1_genomic	2024-09-03-abaumannii_2	2	2	2	2	2	2	2	2
GCA_030585365.1_ASM3058536v1_genomic	2024-09-03-abaumannii_2	406	1	1	1	2	65	1	5
GCA_016350085.1_ASM1635008v1_genomic	2024-09-03-abaumannii_2	2	2	2	2	2	2	2	2
GCA_038442565.1_CIRI-F15-02_genomic	2024-09-03-abaumannii_2	25	3	3	2	4	7	2	4
GCA_038418285.2_ASM3841828v2_genomic	2024-09-03-abaumannii_2	2	2	2	2	2	2	2	2
GCA_025258745.1_ASM2525874v1_genomic	2024-09-03-abaumannii_2	422	26	72	2	2	29	4	5
GCA_038442395.1_CIRI-F19-10-2_genomic	2024-09-03-abaumannii_2	25	3	3	2	4	7	2	4
GCA_048636145.1_ASM4863614v1_genomic	2024-09-03-abaumannii_2	2	2	2	2	2	2	2	2
GCA_029814975.1_ASM2981497v1_genomic	2024-09-03-abaumannii_2	724	2	2	2	2	2	2	5
GCA_029714145.1_ASM2971414v1_genomic	2024-09-03-abaumannii_2	2	2	2	2	2	2	2	2
GCA_035755505.1_ASM3575550v1_genomic	2024-09-03-abaumannii_2	2	2	2	2	2	2	2	2
GCA_024749685.1_ASM2474968v1_genomic	2024-09-03-abaumannii_2	2	2	2	2	2	2	2	2
GCA_004101685.1_ASM410168v1_genomic	2024-09-03-abaumannii_2	2	2	2	2	2	2	2	2
GCA_019903175.1_ASM1990317v1_genomic	2024-09-03-abaumannii_2	647	3	3	6	2	51	1	29
GCA_030585405.1_ASM3058540v1_genomic	2024-09-03-abaumannii_2	406	1	1	1	2	65	1	5
GCA_012935145.1_ASM1293514v1_genomic	2024-09-03-abaumannii_2	2	2	2	2	2	2	2	2
GCA_024749425.1_ASM2474942v1_genomic	2024-09-03-abaumannii_2	193	3	1	7	1	7	2	4
GCA_038418265.2_ASM3841826v2_genomic	2024-09-03-abaumannii_2	2	2	2	2	2	2	2	2
GCA_005280435.1_ASM528043v1_genomic	2024-09-03-abaumannii_2	622	3	12	11	2	14	4	14
GCA_002950495.2_ASM295049v2_genomic	2024-09-03-abaumannii_2	2	2	2	2	2	2	2	2
GCA_033191195.1_ASM3319119v1_genomic	2024-09-03-abaumannii_2	2	2	2	2	2	2	2	2
GCA_003006035.1_ASM300603v1_genomic	2024-09-03-abaumannii_2	25	3	3	2	4	7	2	4
GCA_005280715.1_ASM528071v1_genomic	2024-09-03-abaumannii_2	2	2	2	2	2	2	2	2
GCA_020906565.1_ASM2090656v1_genomic	2024-09-03-abaumannii_2	2	2	2	2	2	2	2	2
GCA_039518815.2_ASM3951881v2_genomic	2024-09-03-abaumannii_2	2	2	2	2	2	2	2	2
GCA_046097185.1_NIH1_Hybrid_Assembly_genomic	2024-09-03-abaumannii_2	2	2	2	2	2	2	2	2
GCA_042140455.1_Hv455_genomic	2024-09-03-abaumannii_2	368f70be20a416ed5665521f5fdaef0b43ef3e4f	3	3	2	c2037df6f9898638d9f91be7b6c7c18cf38c2f1f	7	2	4
GCA_012935085.1_ASM1293508v1_genomic	2024-09-03-abaumannii_2	10	1	3	2	1	4	4	4
GCA_018808925.1_ASM1880892v1_genomic	2024-09-03-abaumannii_2	25	3	3	2	4	7	2	4
GCA_033189435.1_ASM3318943v1_genomic	2024-09-03-abaumannii_2	2	2	2	2	2	2	2	2
GCA_038990075.1_ASM3899007v1_genomic	2024-09-03-abaumannii_2	164	40	3	7	2	40	4	4
GCA_025449155.1_ASM2544915v1_genomic	2024-09-03-abaumannii_2	2	2	2	2	2	2	2	2
GCA_012934925.1_ASM1293492v1_genomic	2024-09-03-abaumannii_2	2	2	2	2	2	2	2	2
GCA_040529265.1_ASM4052926v1_genomic	2024-09-03-abaumannii_2	2	2	2	2	2	2	2	2
GCA_000963815.1_ASM96381v1_genomic	2024-09-03-abaumannii_2	1	1	1	1	1	5	1	1
GCA_040529245.1_ASM4052924v1_genomic	2024-09-03-abaumannii_2	2	2	2	2	2	2	2	2
GCA_002009115.1_ASM200911v1_genomic	2024-09-03-abaumannii_2	2	2	2	2	2	2	2	2
GCA_016864315.2_ASM1686431v2_genomic	2024-09-03-abaumannii_2	78	25	3	6	2	28	1	29
GCA_022921035.1_ASM2292103v1_genomic	2024-09-03-abaumannii_2	2	2	2	2	2	2	2	2
GCA_017098265.2_ASM1709826v2_genomic	2024-09-03-abaumannii_2	2	2	2	2	2	2	2	2
GCA_022459875.1_ASM2245987v1_genomic	2024-09-03-abaumannii_2	2	2	2	2	2	2	2	2
GCA_023361235.1_ASM2336123v1_genomic	2024-09-03-abaumannii_2	2	2	2	2	2	2	2	2
GCA_023615745.2_ASM2361574v2_genomic	2024-09-03-abaumannii_2	499	5	2	39	2	3	1	5
GCA_022467655.1_ASM2246765v1_genomic	2024-09-03-abaumannii_2	1	1	1	1	1	5	1	1
GCA_022459295.1_ASM2245929v1_genomic	2024-09-03-abaumannii_2	2	2	2	2	2	2	2	2
GCA_008244865.1_ASM824486v1_genomic	2024-09-03-abaumannii_2	2	2	2	2	2	2	2	2
GCA_034331205.2_ASM3433120v2_genomic	2024-09-03-abaumannii_2	2	2	2	2	2	2	2	2
GCA_048636675.1_ASM4863667v1_genomic	2024-09-03-abaumannii_2	2	2	2	2	2	2	2	2
GCA_030585245.1_ASM3058524v1_genomic	2024-09-03-abaumannii_2	2	2	2	2	2	2	2	2
GCA_001674475.2_ASM167447v2_genomic	2024-09-03-abaumannii_2	2	2	2	2	2	2	2	2
GCA_043052795.1_ASM4305279v1_genomic	2024-09-03-abaumannii_2	215	27	2	7	2	2	1	2
GCA_042140325.1_Hv431_genomic	2024-09-03-abaumannii_2	499	5	2	39	2	3	1	5
GCA_004194555.1_ASM419455v1_genomic	2024-09-03-abaumannii_2	1197	1	4	2	2	7	58	2
GCA_043451925.1_ASM4345192v1_genomic	2024-09-03-abaumannii_2	40	1	2	2	2	5	1	14
GCA_000794125.2_ASM79412v2_genomic	2024-09-03-abaumannii_2	1	1	1	1	1	5	1	1
GCA_045689335.1_ASM4568933v1_genomic	2024-09-03-abaumannii_2	2	2	2	2	2	2	2	2
GCA_038442385.1_CIRI-F19-10-4_genomic	2024-09-03-abaumannii_2	25	3	3	2	4	7	2	4
GCA_022870045.1_ASM2287004v1_genomic	2024-09-03-abaumannii_2	52	3	2	2	7	9	1	5
GCA_030585265.1_ASM3058526v1_genomic	2024-09-03-abaumannii_2	406	1	1	1	2	65	1	5
GCA_000021245.2_ASM2124v2_genomic	2024-09-03-abaumannii_2	1	1	1	1	1	5	1	1
GCA_003264295.1_ASM326429v1_genomic	2024-09-03-abaumannii_2	2	2	2	2	2	2	2	2
GCA_047227755.1_A297_complete_genome_genomic	2024-09-03-abaumannii_2	1	1	1	1	1	5	1	1
GCA_029767905.3_ASM2976790v3_genomic	2024-09-03-abaumannii_2	2	2	2	2	2	2	2	2
GCA_004564095.1_ASM456409v1_genomic	2024-09-03-abaumannii_2	345	26	4	2	2	9	2	5
GCA_003264275.1_ASM326427v1_genomic	2024-09-03-abaumannii_2	2	2	2	2	2	2	2	2
GCA_041154815.1_ASM4115481v1_genomic	2024-09-03-abaumannii_2	2	2	2	2	2	2	2	2
GCA_000695855.3_ASM69585v3_genomic	2024-09-03-abaumannii_2	2	2	2	2	2	2	2	2
GCA_019356215.1_ASM1935621v1_genomic	2024-09-03-abaumannii_2	437	3	2	2	2	30	4	28
GCA_022466815.1_ASM2246681v1_genomic	2024-09-03-abaumannii_2	738	3	3	105	6	4	2	5
GCA_023362155.1_ASM2336215v1_genomic	2024-09-03-abaumannii_2	2	2	2	2	2	2	2	2
GCA_042140485.1_Hv635_genomic	2024-09-03-abaumannii_2	499	5	2	39	2	3	1	5
GCA_041927285.1_ASM4192728v1_genomic	2024-09-03-abaumannii_2	79	26	2	2	2	29	4	5
GCA_008802935.1_ASM880293v1_genomic	2024-09-03-abaumannii_2	203	3	4	2	2	7	1	2
GCA_043042175.1_ASM4304217v1_genomic	2024-09-03-abaumannii_2	2	2	2	2	2	2	2	2
GCA_025402915.1_ASM2540291v1_genomic	2024-09-03-abaumannii_2	2	2	2	2	2	2	2	2
GCA_014672735.1_ASM1467273v1_genomic	2024-09-03-abaumannii_2	172	1	16	2	6	18	4	4
GCA_029713925.1_ASM2971392v1_genomic	2024-09-03-abaumannii_2	2	2	2	2	2	2	2	2
GCA_040834015.1_ASM4083401v1_genomic	2024-09-03-abaumannii_2	1	1	1	1	1	5	1	1
GCA_020520405.1_ASM2052040v1_genomic	2024-09-03-abaumannii_2	2	2	2	2	2	2	2	2
GCA_012935185.1_ASM1293518v1_genomic	2024-09-03-abaumannii_2	2	2	2	2	2	2	2	2
GCA_043054745.1_ASM4305474v1_genomic	2024-09-03-abaumannii_2	2	2	2	2	2	2	2	2
GCA_014705985.1_ASM1470598v1_genomic	2024-09-03-abaumannii_2	a1eeb1dc4c115fd24c9aabec91fc95c17512579d	f091f882f064f11f98c6265e2aedc4582a460d46	2	2	2	30	4	28
GCA_002803025.2_ASM280302v2_genomic	2024-09-03-abaumannii_2	1	1	1	1	1	5	1	1
GCA_002504145.1_ASM250414v1_genomic	2024-09-03-abaumannii_2	138	3	3	7	26	7	1	4
GCA_022467905.1_ASM2246790v1_genomic	2024-09-03-abaumannii_2	2	2	2	2	2	2	2	2
GCA_003547115.1_ASM354711v1_genomic	2024-09-03-abaumannii_2	32	1	1	2	2	3	4	4
GCA_043055495.1_ASM4305549v1_genomic	2024-09-03-abaumannii_2	2	2	2	2	2	2	2	2
GCA_022429585.1_ASM2242958v1_genomic	2024-09-03-abaumannii_2	2	2	2	2	2	2	2	2
GCA_023362035.1_ASM2336203v1_genomic	2024-09-03-abaumannii_2	2	2	2	2	2	2	2	2
GCA_022459755.2_ASM2245975v2_genomic	2024-09-03-abaumannii_2	78	25	3	6	2	28	1	29
GCA_037008745.2_ASM3700874v2_genomic	2024-09-03-abaumannii_2	78	25	3	6	2	28	1	29
GCA_003522885.1_ASM352288v1_genomic	2024-09-03-abaumannii_2	2	2	2	2	2	2	2	2
GCA_034126645.2_ASM3412664v2_genomic	2024-09-03-abaumannii_2	3fb082abdec18ae1490aaff7eb71691ab2d353be	2	2	2	2	2	08ae362c86a22196d67d523eebb5027ee57b640b	2
GCA_023361115.1_ASM2336111v1_genomic	2024-09-03-abaumannii_2	2	2	2	2	2	2	2	2
GCA_024749405.1_ASM2474940v1_genomic	2024-09-03-abaumannii_2	33	3	5	7	1	7	1	4
GCA_002082685.1_ASM208268v1_genomic	2024-09-03-abaumannii_2	2	2	2	2	2	2	2	2
GCA_033190675.1_ASM3319067v1_genomic	2024-09-03-abaumannii_2	2	2	2	2	2	2	2	2
GCA_028464005.1_ASM2846400v1_genomic	2024-09-03-abaumannii_2	2	2	2	2	2	2	2	2
GCA_016864915.1_ASM1686491v1_genomic	2024-09-03-abaumannii_2	78	25	3	6	2	28	1	29
GCA_022605145.1_ASM2260514v1_genomic	2024-09-03-abaumannii_2	40	1	2	2	2	5	1	14
GCA_022469075.1_ASM2246907v1_genomic	2024-09-03-abaumannii_2	2	2	2	2	2	2	2	2
GCA_038441215.1_ASM3844121v1_genomic	2024-09-03-abaumannii_2	2	2	2	2	2	2	2	2
GCA_004136355.1_ASM413635v1_genomic	2024-09-03-abaumannii_2	2	2	2	2	2	2	2	2
GCA_029459615.1_ASM2945961v1_genomic	2024-09-03-abaumannii_2	437	3	2	2	2	30	4	28
GCA_030585325.1_ASM3058532v1_genomic	2024-09-03-abaumannii_2	2	2	2	2	2	2	2	2
GCA_003296225.1_ASM329622v1_genomic	2024-09-03-abaumannii_2	1	1	1	1	1	5	1	1
GCA_033188675.1_ASM3318867v1_genomic	2024-09-03-abaumannii_2	2	2	2	2	2	2	2	2
GCA_033469325.1_ASM3346932v1_genomic	2024-09-03-abaumannii_2	578	97	3	13	1	4	4	14
GCA_023362055.1_ASM2336205v1_genomic	2024-09-03-abaumannii_2	2	2	2	2	2	2	2	2
GCA_017723975.1_ASM1772397v1_genomic	2024-09-03-abaumannii_2	622	3	12	11	2	14	4	14
GCA_045256945.1_G636_genomic	2024-09-03-abaumannii_2	2	2	2	2	2	2	2	2
GCA_019903215.1_ASM1990321v1_genomic	2024-09-03-abaumannii_2	2	2	2	2	2	2	2	2
GCA_048636165.1_ASM4863616v1_genomic	2024-09-03-abaumannii_2	2	2	2	2	2	2	2	2
GCA_016864295.1_ASM1686429v1_genomic	2024-09-03-abaumannii_2	1077	25	3	6	2	28	1	2
GCA_024749665.1_ASM2474966v1_genomic	2024-09-03-abaumannii_2	636	2	1	2	2	2	1	1
GCA_030704325.1_ASM3070432v1_genomic	2024-09-03-abaumannii_2	2	2	2	2	2	2	2	2
GCA_022467135.1_ASM2246713v1_genomic	2024-09-03-abaumannii_2	437	3	2	2	2	30	4	28
GCA_036320755.1_ASM3632075v1_genomic	2024-09-03-abaumannii_2	1	1	1	1	1	5	1	1
GCA_042153585.1_Up377_genomic	2024-09-03-abaumannii_2	25	3	3	2	4	7	2	4
GCA_040357515.1_ASM4035751v1_genomic	2024-09-03-abaumannii_2	10	1	3	2	1	4	4	4
GCA_013787185.1_ASM1378718v1_genomic	2024-09-03-abaumannii_2	203	3	4	2	2	7	1	2
GCA_029459635.1_ASM2945963v1_genomic	2024-09-03-abaumannii_2	172	1	16	2	6	18	4	4
GCA_001895985.1_ASM189598v1_genomic	2024-09-03-abaumannii_2	2	2	2	2	2	2	2	2
GCA_021019455.3_ASM2101945v3_genomic	2024-09-03-abaumannii_2	1	1	1	1	1	5	1	1
GCA_016903135.1_ASM1690313v1_genomic	2024-09-03-abaumannii_2	2	2	2	2	2	2	2	2
GCA_016350105.1_ASM1635010v1_genomic	2024-09-03-abaumannii_2	2	2	2	2	2	2	2	2
GCA_028622775.1_ASM2862277v1_genomic	2024-09-03-abaumannii_2	2	2	2	2	2	2	2	2
GCA_023362075.1_ASM2336207v1_genomic	2024-09-03-abaumannii_2	2	2	2	2	2	2	2	2
GCA_028634015.3_ASM2863401v3_genomic	2024-09-03-abaumannii_2	2	2	2	2	2	2	2	2
GCA_040822435.1_ASM4082243v1_genomic	2024-09-03-abaumannii_2	150	39	2	2	2	4	27	4
GCA_029582015.1_ASM2958201v1_genomic	2024-09-03-abaumannii_2	309	12	1	2	2	9	1	5
GCA_003949115.2_ASM394911v2_genomic	2024-09-03-abaumannii_2	78	25	3	6	2	28	1	29
GCA_025853995.1_ASM2585399v1_genomic	2024-09-03-abaumannii_2	2	2	2	2	2	2	2	2
GCA_034494405.1_ASM3449440v1_genomic	2024-09-03-abaumannii_2	1142	34	4	37	1	5	6	36
GCA_033192035.1_ASM3319203v1_genomic	2024-09-03-abaumannii_2	2532	3	1	5	3	3	1	2
GCA_048634385.1_ASM4863438v1_genomic	2024-09-03-abaumannii_2	2	2	2	2	2	2	2	2
GCA_000069245.1_ASM6924v1_genomic	2024-09-03-abaumannii_2	1	1	1	1	1	5	1	1
GCA_000226275.2_ASM22627v2_genomic	2024-09-03-abaumannii_2	2	2	2	2	2	2	2	2
GCA_040529235.1_ASM4052923v1_genomic	2024-09-03-abaumannii_2	2	2	2	2	2	2	2	2
GCA_004758865.1_ASM475886v1_genomic	2024-09-03-abaumannii_2	10	1	3	2	1	4	4	4
GCA_043040895.1_ASM4304089v1_genomic	2024-09-03-abaumannii_2	10	1	3	2	1	4	4	4
GCA_025854115.1_ASM2585411v1_genomic	2024-09-03-abaumannii_2	499	5	2	39	2	3	1	5
GCA_033191435.1_ASM3319143v1_genomic	2024-09-03-abaumannii_2	2	2	2	2	2	2	2	2
GCA_022459095.1_ASM2245909v1_genomic	2024-09-03-abaumannii_2	85	5	2	4	1	3	3	4
GCA_048633555.1_ASM4863355v1_genomic	2024-09-03-abaumannii_2	2	2	2	2	2	2	2	2
GCA_040956905.1_ASM4095690v1_genomic	2024-09-03-abaumannii_2	2	2	2	2	2	2	2	2
GCA_024106315.2_ASM2410631v2_genomic	2024-09-03-abaumannii_2	78	25	3	6	2	28	1	29
GCA_000419385.1_ASM41938v1_genomic	2024-09-03-abaumannii_2	2	2	2	2	2	2	2	2
GCA_029774195.1_ASM2977419v1_genomic	2024-09-03-abaumannii_2	46	5	12	11	2	14	9	14
GCA_045278665.1_ASM4527866v1_genomic	2024-09-03-abaumannii_2	2	2	2	2	2	2	2	2
GCA_039545565.1_NCSR_106_Hybrid_assembly_genomic	2024-09-03-abaumannii_2	1	1	1	1	1	5	1	1
GCA_038442305.1_CIRI-F19-10-9_genomic	2024-09-03-abaumannii_2	25	3	3	2	4	7	2	4
GCA_033187975.1_ASM3318797v1_genomic	2024-09-03-abaumannii_2	2	2	2	2	2	2	2	2
GCA_001908295.1_ASM190829v1_genomic	2024-09-03-abaumannii_2	10	1	3	2	1	4	4	4
GCA_002762545.2_ASM276254v2_genomic	2024-09-03-abaumannii_2	2	2	2	2	2	2	2	2
GCA_038442405.1_CIRI-F19-02_genomic	2024-09-03-abaumannii_2	25	3	3	2	4	7	2	4
GCA_041154825.1_ASM4115482v1_genomic	2024-09-03-abaumannii_2	164	40	3	7	2	40	4	4
GCA_000746605.1_ASM74660v1_genomic	2024-09-03-abaumannii_2	638	100	3	14	1	7	1	4
GCA_012272755.1_ASM1227275v1_genomic	2024-09-03-abaumannii_2	2	2	2	2	2	2	2	2
GCA_022468985.2_ASM2246898v2_genomic	2024-09-03-abaumannii_2	85	5	2	4	1	3	3	4
GCA_021559695.1_ASM2155969v1_genomic	2024-09-03-abaumannii_2	2	2	2	2	2	2	2	2
GCA_003359255.2_ASM335925v2_genomic	2024-09-03-abaumannii_2	195	2	2	2	2	2	1	2
GCA_033378915.2_ASM3337891v2_genomic	2024-09-03-abaumannii_2	2	2	2	2	2	2	2	2
GCA_012974585.1_ASM1297458v1_genomic	2024-09-03-abaumannii_2	23	1	3	10	1	4	4	4
GCA_028752795.1_ASM2875279v1_genomic	2024-09-03-abaumannii_2	2	2	2	2	2	2	2	2
GCA_038442095.1_ASM3844209v1_genomic	2024-09-03-abaumannii_2	32	1	1	2	2	3	4	4
GCA_047772445.1_ASM4777244v1_genomic	2024-09-03-abaumannii_2	15	6	6	8	2	3	5	4
GCA_048635245.1_ASM4863524v1_genomic	2024-09-03-abaumannii_2	2	2	2	2	2	2	2	2
GCA_000187205.4_ASM18720v4_genomic	2024-09-03-abaumannii_2	2	2	2	2	2	2	2	2
GCA_019457715.1_ASM1945771v1_genomic	2024-09-03-abaumannii_2	25	3	3	2	4	7	2	4
GCA_012934945.1_ASM1293494v1_genomic	2024-09-03-abaumannii_2	2	2	2	2	2	2	2	2
GCA_009498335.1_ASM949833v1_genomic	2024-09-03-abaumannii_2	2	2	2	2	2	2	2	2
GCA_046097545.1_BAL114_Hybrid_assembly_genomic	2024-09-03-abaumannii_2	2	2	2	2	2	2	2	2
GCA_022468755.1_ASM2246875v1_genomic	2024-09-03-abaumannii_2	2	2	2	2	2	2	2	2
GCA_017096425.2_ASM1709642v2_genomic	2024-09-03-abaumannii_2	2	2	2	2	2	2	2	2
GCA_009497995.1_ASM949799v1_genomic	2024-09-03-abaumannii_2	422	26	72	2	2	29	4	5
GCA_040529225.1_ASM4052922v1_genomic	2024-09-03-abaumannii_2	2	2	2	2	2	2	2	2
GCA_037215885.1_ASM3721588v1_genomic	2024-09-03-abaumannii_2	2716	2	2	2	2	615	2	2
GCA_017096405.2_ASM1709640v2_genomic	2024-09-03-abaumannii_2	2	2	2	2	2	2	2	2
GCA_043038945.1_ASM4303894v1_genomic	2024-09-03-abaumannii_2	2	2	2	2	2	2	2	2
GCA_007647215.1_ASM764721v1_genomic	2024-09-03-abaumannii_2	2	2	2	2	2	2	2	2
GCA_900088705.1_26872B01_genomic	2024-09-03-abaumannii_2	1550	2	226	2	2	2	2	2
GCA_013416255.1_ASM1341625v1_genomic	2024-09-03-abaumannii_2	374	3	2	2	2	3	4	4
GCA_041154775.1_ASM4115477v1_genomic	2024-09-03-abaumannii_2	1	1	1	1	1	5	1	1
GCA_002753915.1_ASM275391v1_genomic	2024-09-03-abaumannii_2	2	2	2	2	2	2	2	2
GCA_040529295.1_ASM4052929v1_genomic	2024-09-03-abaumannii_2	2	2	2	2	2	2	2	2
GCA_020911985.1_ASM2091198v1_genomic	2024-09-03-abaumannii_2	52	3	2	2	7	9	1	5
GCA_024749625.1_ASM2474962v1_genomic	2024-09-03-abaumannii_2	32	1	1	2	2	3	4	4
GCA_003431865.1_ASM343186v1_genomic	2024-09-03-abaumannii_2	32	1	1	2	2	3	4	4
GCA_042140585.1_Hv770_genomic	2024-09-03-abaumannii_2	636	2	1	2	2	2	1	1
GCA_021484905.1_ASM2148490v1_genomic	2024-09-03-abaumannii_2	1	1	1	1	1	5	1	1
GCA_023809625.1_ASM2380962v1_genomic	2024-09-03-abaumannii_2	126	3	2	7	2	7	1	3
GCA_020520365.1_ASM2052036v1_genomic	2024-09-03-abaumannii_2	2	2	2	2	2	2	2	2
GCA_036287255.1_ASM3628725v1_genomic	2024-09-03-abaumannii_2	2	2	2	2	2	2	2	2
GCA_029459775.1_ASM2945977v1_genomic	2024-09-03-abaumannii_2	172	1	16	2	6	18	4	4
GCA_039654205.1_ASM3965420v1_genomic	2024-09-03-abaumannii_2	2	2	2	2	2	2	2	2
GCA_022467975.1_ASM2246797v1_genomic	2024-09-03-abaumannii_2	2	2	2	2	2	2	2	2
GCA_002762155.1_ASM276215v1_genomic	2024-09-03-abaumannii_2	2	2	2	2	2	2	2	2
GCA_022460875.2_ASM2246087v2_genomic	2024-09-03-abaumannii_2	636	2	1	2	2	2	1	1
GCA_042141115.1_Hv780_genomic	2024-09-03-abaumannii_2	499	5	2	39	2	3	1	5
GCA_016919505.2_ASM1691950v2_genomic	2024-09-03-abaumannii_2	1	1	1	1	1	5	1	1
GCA_022466975.1_ASM2246697v1_genomic	2024-09-03-abaumannii_2	52	3	2	2	7	9	1	5
GCA_000188215.1_ASM18821v1_genomic	2024-09-03-abaumannii_2	2	2	2	2	2	2	2	2
GCA_038442555.1_CIRI-F15-06_genomic	2024-09-03-abaumannii_2	25	3	3	2	4	7	2	4
GCA_003029495.1_ASM302949v1_genomic	2024-09-03-abaumannii_2	2	2	2	2	2	2	2	2
GCA_009759685.1_ASM975968v1_genomic	2024-09-03-abaumannii_2	52	3	2	2	7	9	1	5
GCA_012272795.1_ASM1227279v1_genomic	2024-09-03-abaumannii_2	2	2	2	2	2	2	2	2
GCA_042152325.1_Up280_genomic	2024-09-03-abaumannii_2	342	41	60	13	1	5	4	14
GCA_043046865.1_ASM4304686v1_genomic	2024-09-03-abaumannii_2	2	2	2	2	2	2	2	2
GCA_038441235.1_ASM3844123v1_genomic	2024-09-03-abaumannii_2	2	2	2	2	2	2	2	2
GCA_023809705.1_ASM2380970v1_genomic	2024-09-03-abaumannii_2	126	3	2	7	2	7	1	3
GCA_042140495.1_Hv640_genomic	2024-09-03-abaumannii_2	499	5	2	39	2	3	1	5
GCA_040529215.1_ASM4052921v1_genomic	2024-09-03-abaumannii_2	2	2	2	2	2	2	2	2
GCA_043044755.1_ASM4304475v1_genomic	2024-09-03-abaumannii_2	2	2	2	2	2	2	2	2
GCA_024134665.1_ASM2413466v1_genomic	2024-09-03-abaumannii_2	437	3	2	2	2	30	4	28
GCA_900093475.1_36734_D01_2_genomic	2024-09-03-abaumannii_2	494	3	3	2	5	4	1	4
GCA_015732435.1_ASM1573243v1_genomic	2024-09-03-abaumannii_2	1555	2	2	181	2	2	2	2
GCA_048632625.1_ASM4863262v1_genomic	2024-09-03-abaumannii_2	2	2	2	2	2	2	2	2
GCA_012935125.1_ASM1293512v1_genomic	2024-09-03-abaumannii_2	10	1	3	2	1	4	4	4
GCA_046097195.1_ASM4609719v1_genomic	2024-09-03-abaumannii_2	1	1	1	1	1	5	1	1
GCA_042140285.1_Hv373_genomic	2024-09-03-abaumannii_2	25	3	3	2	4	7	2	4
GCA_023517195.1_ASM2351719v1_genomic	2024-09-03-abaumannii_2	2	2	2	2	2	2	2	2
GCA_022460155.2_ASM2246015v2_genomic	2024-09-03-abaumannii_2	158	41	42	13	1	5	4	14
GCA_022459115.2_ASM2245911v2_genomic	2024-09-03-abaumannii_2	636	2	1	2	2	2	1	1
GCA_024139035.1_ASM2413903v1_genomic	2024-09-03-abaumannii_2	79	26	2	2	2	29	4	5
GCA_013403505.1_ASM1340350v1_genomic	2024-09-03-abaumannii_2	1	1	1	1	1	5	1	1
GCA_028751705.1_ASM2875170v1_genomic	2024-09-03-abaumannii_2	2	2	2	2	2	2	2	2
GCA_045345925.1_ASM4534592v1_genomic	2024-09-03-abaumannii_2	caccf9bfeb766f2a3b747b4fd8a0f02d32c644ee	3	37	2	2	11	57	4
GCA_035937495.1_ASM3593749v1_genomic	2024-09-03-abaumannii_2	307	3	3	2	4	7	2	30
GCA_009740145.1_ASM974014v1_genomic	2024-09-03-abaumannii_2	150	39	2	2	2	4	27	4
GCA_043054075.1_ASM4305407v1_genomic	2024-09-03-abaumannii_2	2	2	2	2	2	2	2	2
GCA_005671375.1_ASM567137v1_genomic	2024-09-03-abaumannii_2	2	2	2	2	2	2	2	2
GCA_002947415.1_ASM294741v1_genomic	2024-09-03-abaumannii_2	2	2	2	2	2	2	2	2
GCA_012934985.1_ASM1293498v1_genomic	2024-09-03-abaumannii_2	2	2	2	2	2	2	2	2
GCA_023361895.1_ASM2336189v1_genomic	2024-09-03-abaumannii_2	2	2	2	2	2	2	2	2
GCA_021730415.1_ASM2173041v1_genomic	2024-09-03-abaumannii_2	98	1	2	2	2	2	2	2
GCA_016350065.1_ASM1635006v1_genomic	2024-09-03-abaumannii_2	2	2	2	2	2	2	2	2
GCA_038442285.1_CIRI-F19-10-MH12_genomic	2024-09-03-abaumannii_2	25	3	3	2	4	7	2	4
GCA_020520325.1_ASM2052032v1_genomic	2024-09-03-abaumannii_2	2	2	2	2	2	2	2	2
GCA_001517645.1_R2091_genomic	2024-09-03-abaumannii_2	126	3	2	7	2	7	1	3
GCA_040536965.1_ASM4053696v1_genomic	2024-09-03-abaumannii_2	2	2	2	2	2	2	2	2
GCA_024139095.1_ASM2413909v1_genomic	2024-09-03-abaumannii_2	1	1	1	1	1	5	1	1
GCA_027239755.1_ASM2723975v1_genomic	2024-09-03-abaumannii_2	40	1	2	2	2	5	1	14
GCA_048633515.1_ASM4863351v1_genomic	2024-09-03-abaumannii_2	2	2	2	2	2	2	2	2
GCA_023093135.2_ASM2309313v2_genomic	2024-09-03-abaumannii_2	78	25	3	6	2	28	1	29
GCA_025722955.1_ASM2572295v1_genomic	2024-09-03-abaumannii_2	2	2	2	2	2	2	2	2
GCA_038418365.2_ASM3841836v2_genomic	2024-09-03-abaumannii_2	2	2	2	2	2	2	2	2
GCA_005280355.1_ASM528035v1_genomic	2024-09-03-abaumannii_2	2	2	2	2	2	2	2	2
GCA_020912005.1_ASM2091200v1_genomic	2024-09-03-abaumannii_2	437	3	2	2	2	30	4	28
GCA_041154805.1_ASM4115480v1_genomic	2024-09-03-abaumannii_2	15	6	6	8	2	3	5	4
GCA_029674825.1_ASM2967482v1_genomic	2024-09-03-abaumannii_2	331	3	2	2	2	7	2	5
GCA_042142205.1_HvAb04_genomic	2024-09-03-abaumannii_2	10	1	3	2	1	4	4	4
GCA_019703285.1_ASM1970328v1_genomic	2024-09-03-abaumannii_2	8ea3523c262df7c0944faa8bedf08b2c125a1d59	13	4	5	3	6	8afbbc58102d4974735c7b96cd36b8a9e1c77c56	29
GCA_001573125.1_ASM157312v1_genomic	2024-09-03-abaumannii_2	2	2	2	2	2	2	2	2
GCA_032634445.3_ASM3263444v3_genomic	2024-09-03-abaumannii_2	2	2	2	2	2	2	2	2
GCA_030027985.1_ASM3002798v1_genomic	2024-09-03-abaumannii_2	2	2	2	2	2	2	2	2
GCA_016865465.1_ASM1686546v1_genomic	2024-09-03-abaumannii_2	571	2	2	2	2	104	2	4
GCA_045278695.1_ASM4527869v1_genomic	2024-09-03-abaumannii_2	756	12	1	7	1	7	2	29
GCA_026194635.2_ASM2619463v2_genomic	2024-09-03-abaumannii_2	40	1	2	2	2	5	1	14
GCA_008244905.1_ASM824490v1_genomic	2024-09-03-abaumannii_2	2	2	2	2	2	2	2	2
GCA_038442295.1_CIRI-F19-10-MH6_genomic	2024-09-03-abaumannii_2	25	3	3	2	4	7	2	4
GCA_003949725.2_ASM394972v2_genomic	2024-09-03-abaumannii_2	78	25	3	6	2	28	1	29
GCA_047772435.1_ASM4777243v1_genomic	2024-09-03-abaumannii_2	15	6	6	8	2	3	5	4
GCA_023362275.1_ASM2336227v1_genomic	2024-09-03-abaumannii_2	2	2	2	2	2	2	2	2
GCA_007107525.1_ASM710752v1_genomic	2024-09-03-abaumannii_2	49	3	3	6	2	3	1	5
GCA_001668465.2_ASM166846v2_genomic	2024-09-03-abaumannii_2	2	2	2	2	2	2	2	2
GCA_022467255.1_ASM2246725v1_genomic	2024-09-03-abaumannii_2	2	2	2	2	2	2	2	2
GCA_001077655.1_ASM107765v1_genomic	2024-09-03-abaumannii_2	10	1	3	2	1	4	4	4
GCA_017726555.1_ASM1772655v1_genomic	2024-09-03-abaumannii_2	622	3	12	11	2	14	4	14
GCA_019903155.1_ASM1990315v1_genomic	2024-09-03-abaumannii_2	648	1	3	11	5	111	1	14
GCA_012974845.1_ASM1297484v1_genomic	2024-09-03-abaumannii_2	2	2	2	2	2	2	2	2
GCA_014705785.1_ASM1470578v1_genomic	2024-09-03-abaumannii_2	2	2	2	2	2	2	2	2
GCA_038069235.2_ASM3806923v2_genomic	2024-09-03-abaumannii_2	2	2	2	2	2	2	2	2
GCA_026062515.1_ASM2606251v1_genomic	2024-09-03-abaumannii_2	111	3	3	2	2	4	8	12
GCA_043056915.1_ASM4305691v1_genomic	2024-09-03-abaumannii_2	40	1	2	2	2	5	1	14
GCA_012935025.1_ASM1293502v1_genomic	2024-09-03-abaumannii_2	2	2	2	2	2	2	2	2
GCA_025853955.1_ASM2585395v1_genomic	2024-09-03-abaumannii_2	499	5	2	39	2	3	1	5
GCA_025854195.1_ASM2585419v1_genomic	2024-09-03-abaumannii_2	499	5	2	39	2	3	1	5
GCA_023221535.1_ASM2322153v1_genomic	2024-09-03-abaumannii_2	2	2	2	2	2	2	2	2
GCA_029674805.1_ASM2967480v1_genomic	2024-09-03-abaumannii_2	331	3	2	2	2	7	2	5
GCA_005280695.1_ASM528069v1_genomic	2024-09-03-abaumannii_2	2	2	2	2	2	2	2	2
GCA_012272735.1_ASM1227273v1_genomic	2024-09-03-abaumannii_2	2	2	2	2	2	2	2	2
GCA_001026965.1_ASM102696v1_genomic	2024-09-03-abaumannii_2	2	2	2	2	2	2	2	2
GCA_040956955.1_ASM4095695v1_genomic	2024-09-03-abaumannii_2	2	2	2	2	2	2	2	2
GCA_023362215.1_ASM2336221v1_genomic	2024-09-03-abaumannii_2	2	2	2	2	2	2	2	2
GCA_037751415.2_ASM3775141v2_genomic	2024-09-03-abaumannii_2	2	2	2	2	2	2	2	2
GCA_040543095.1_ASM4054309v1_genomic	2024-09-03-abaumannii_2	158	41	42	13	1	5	4	14
GCA_012935005.1_ASM1293500v1_genomic	2024-09-03-abaumannii_2	1	1	1	1	1	5	1	1
GCA_024205285.1_ASM2420528v1_genomic	2024-09-03-abaumannii_2	164	40	3	7	2	40	4	4
GCA_024139015.1_ASM2413901v1_genomic	2024-09-03-abaumannii_2	109	26	4	2	2	9	1	5
GCA_025258805.1_ASM2525880v1_genomic	2024-09-03-abaumannii_2	422	26	72	2	2	29	4	5
