# Supplementary material for: Exploratory Insights on Epidemiology, Genomic Features and Pangenome Analysis of NDM-1-Positive Carbapenem-Resistant Acinetobacter baumannii Isolates from Costa Rica
Source: Antibiotics (Basel). 2026 Apr 12;15(4):393. doi: 10.3390/antibiotics15040393 (PMC13113379; doi:10.3390/antibiotics15040393)
Supplement: Supplementary file 1 [file antibiotics-15-00393-s001.zip › Supplementary material - Table S2.xlsx]

## Sheet: 2plasmid_AC935
Strain	Contig	Contig_ID	START	END	STRAND	GENE	COVERAGE	GAPS	%COVERAGE	%IDENTITY	DATABASE	ACCESSION	PRODUCT	RESISTANCE
iPAT-15	plasmid_MK134375	11	95800	96615	-	sul2_2	1-816/816	0/0	100	100	resfinder	AY034138	sul2	Sulfamethoxazole
	plasmid_MK134375	17	35690	36586	-	blaCARB-16_1	1-897/897	0/0	100	99.89	resfinder	HF953351	blaCARB-16	Ampicillin;Amoxicillin;Piperacillin
	plasmid_MK134375	21	74	934	+	aac(3)-IId_1	1-861/861	0/0	100	99.88	resfinder	EU022314	aac(3)-IId	Gentamicin;Tobramycin
	plasmid_MK134375	37	235	1047	+	blaNDM-1_1	1-813/813	0/0	100	100	resfinder	FN396876	blaNDM-1	Amoxicillin;Amoxicillin+Clavulanic_acid;Ampicillin;Ampicillin+Clavulanic_acid;Cefepime;Cefixime;Cefotaxime;Cefoxitin;Ceftazidime;Ertapenem;Imipenem;Meropenem;Piperacillin;Piperacillin+Tazobactam
	plasmid_CP034093	24	3698	4582	-	mph(E)_1	1-885/885	0/0	100	99.89	resfinder	DQ839391	mph(E)	Erythromycin
	plasmid_CP034093	24	4638	6113	-	msr(E)_1	1-1476/1476	0/0	100	100	resfinder	FR751518	msr(E)
	plasmid_CP034093	27	2174	3387	+	floR_2	1-1214/1215	0/0	99.92	98.35	resfinder	AF118107	floR	Chloramphenicol;Florfenicol
	Chromosomal_contigs	1	431933	432757	-	blaOXA-121_1	1-825/825	0/0	100	99.88	resfinder	EU255290	blaOXA-121
	Chromosomal_contigs	2	364464	365615	-	blaADC-25_1	1-1152/1152	0/0	100	97.31	resfinder	EF016355	blaADC-25
iPAT-72 (no AMR genes in plasmids)	Chromosomal_contigs	1	274751	275575	-	blaOXA-407_1	1-825/825	0/0	100	100	resfinder	KJ584916	blaOXA-407
	Chromosomal_contigs	26	7020	7832	-	blaNDM-1_1	1-813/813	0/0	100	100	resfinder	FN396876	blaNDM-1	Amoxicillin;Amoxicillin+Clavulanic_acid;Ampicillin;Ampicillin+Clavulanic_acid;Cefepime;Cefixime;Cefotaxime;Cefoxitin;Ceftazidime;Ertapenem;Imipenem;Meropenem;Piperacillin;Piperacillin+Tazobactam
	Chromosomal_contigs	30	594	1166	-	aac(6')-Ian_1	1-573/573	0/0	100	100	resfinder	AP014611	aac(6')-Ian	Amikacin;Tobramycin
	Chromosomal_contigs	30	3614	4429	-	sul2_2	1-816/816	0/0	100	100	resfinder	AY034138	sul2	Sulfamethoxazole
	Chromosomal_contigs	37	469	1365	-	blaCARB-14_1	1-897/897	0/0	100	99.89	resfinder	JQ364968	blaCARB-14	Ampicillin;Amoxicillin;Piperacillin
	Chromosomal_contigs	41	373	1188	-	aph(3')-Ia_7	1-816/816	0/0	100	100	resfinder	X62115	aph(3')-Ia
	Chromosomal_contigs	41	1239	1772	-	ant(2'')-Ia_1	1-534/534	0/0	100	100	resfinder	X04555	ant(2'')-Ia	Gentamicin;Tobramycin
	Chromosomal_contigs	5	136798	137949	-	blaADC-25_1	1-1152/1152	0/0	100	96.09	resfinder	EF016355	blaADC-25
